# Supplementary material for: Dynamics of Amino Acid Metabolism, Gene Expression, and Circulomics in a Recombinant Chinese Hamster Ovary Cell Line Adapted to Moderate and High Levels of Extracellular Lactate
Source: Genes (Basel). 2023 Aug 2;14(8):1576. doi: 10.3390/genes14081576 (PMC10454118; doi:10.3390/genes14081576)
Supplement: Supplementary file 1 [file genes-14-01576-s001.zip]

Archive with 15 entries (11 files):
- genes-2525718-supplementary/
- genes-2525718-supplementary/Genes_Supplemental_Info_v2/
- genes-2525718-supplementary/Genes_Supplemental_Info_v2/figs1redo.tif
- genes-2525718-supplementary/Genes_Supplemental_Info_v2/figs2redo.tif
- genes-2525718-supplementary/Genes_Supplemental_Info_v2/figs3redo.tif
- genes-2525718-supplementary/Genes_Supplemental_Info_v2/figS4.tif
- genes-2525718-supplementary/Genes_Supplemental_Info_v2/Genes_supplement_Chitwood.xlsx
- genes-2525718-supplementary/__MACOSX/
- genes-2525718-supplementary/__MACOSX/._Genes_Supplemental_Info_v2
- genes-2525718-supplementary/__MACOSX/Genes_Supplemental_Info_v2/
- genes-2525718-supplementary/__MACOSX/Genes_Supplemental_Info_v2/._figs1redo.tif
- genes-2525718-supplementary/__MACOSX/Genes_Supplemental_Info_v2/._figs2redo.tif
- genes-2525718-supplementary/__MACOSX/Genes_Supplemental_Info_v2/._figs3redo.tif
- genes-2525718-supplementary/__MACOSX/Genes_Supplemental_Info_v2/._figS4.tif
- genes-2525718-supplementary/__MACOSX/Genes_Supplemental_Info_v2/._Genes_supplement_Chitwood.xlsx
