# Supplementary material for: Dynamics of Amino Acid Metabolism, Gene Expression, and Circulomics in a Recombinant Chinese Hamster Ovary Cell Line Adapted to Moderate and High Levels of Extracellular Lactate
Source: Genes (Basel). 2023 Aug 2;14(8):1576. doi: 10.3390/genes14081576 (PMC10454118; doi:10.3390/genes14081576)
Supplement: Supplementary file 1 [file genes-14-01576-s001.zip › genes-2525718-supplementary/Genes_Supplemental_Info_v2/Genes_supplement_Chitwood.xlsx]

## Sheet: S1
Table S1: Origins of Replication Data Base. Mammalian origin of replication sequences retrieved from NCBI to identify eccDNAs capable of autonomous replication.
>X05915.1 D. yakuba mitochondrial DNA for origin of replication, small ribosomal RNA, transfer RNAs tRNA-fMet, tRNA-Gln, tRNA-Ile and tRNA-Val
>X05914.1 D. virilis mitochondrial DNA for origin of replication, small mitochondrial ribosomal RNA, transfer tRNAs tRNA-fMet, tRNA-Gln and tRNA-Ile
>V00143.1 C. aethiops sequence showing some similarity to SV40 origin of replication
>L20424.1 Mus musculus origin of replication in the adenosine deaminase gene region
>M26222.1 African green monkey origin of replication (ORS9) region
>M26221.1 African green monkey origin of replication (ORS8) region
>M26220.1 African green monkey origin of replication (ORS4) region
>M26219.1 African green monkey origin of replication (ORS3) region
>M26218.1 African green monkey origin of replication (ORS1) region
>M26225.1 African green monkey origin of replication (ORS12) region
>M26224.1 African green monkey origin of replication (ORS11) region
>M26223.1 African green monkey origin of replication (ORS10) region
>X52034.1 C. griseus dhfr origin of replication
>X16884.1 A.forbesii mitochondrial DNA for putative origin of replication
>X16887.1 P.ochraceus mitochondrial DNA for putative origin of replication
>X16883.1 Starfish mitochondrial DNA for putative origin of replication
>X16882.1 Starfish mitochondrial DNA for putative origin of replication
>K01448.1 Mouse rRNA origin of replication
>M11239.1 Monkey origin of replication
>NG_046672.1 Homo sapiens origin of replication at HBB (LOC107133510) on chromosome 11
>NG_046334.2 Homo sapiens origin of replication upstream of MCM4 (LOC106903146) on chromosome 8
>NG_046768.1 Mus musculus origin of replication downstream of immunoglobulin heavy chain (Igh) locus (LOC107325940) on chromosome 12
>NG_046167.1 Homo sapiens origin of replication adjacent to lamin B2 (LOC106804547) on chromosome 19
>NG_046346.1 Homo sapiens origin of replication upstream of FMR1 (LOC107048982) on chromosome X
>NG_046340.1 Homo sapiens origin of replication in 5' region of FMR1 (LOC107032825) on chromosome X
>NG_046816.1 Mus musculus origin of replication in ribosomal DNA intergenic spacer (LOC107403166) on chromosome 17
>NG_046741.2 Homo sapiens origin of replication S14 (LOC107228383) on chromosome 8
>NG_046729.1 Homo sapiens origin of replication 20mer2 (LOC107198089) on chromosome 19
>NG_046728.1 Homo sapiens origin of replication 20mer1 (LOC107198088) on chromosome 19
>NG_046762.1 Mus musculus origin of replication 3' to Hoxb1 (LOC107305679) on chromosome 11
>NG_046761.1 Mus musculus origin of replication in Il13 (LOC107305670) on chromosome 11
>NG_046736.1 Mus musculus origin of replication in Tsix (LOC107228251) on chromosome X
>NG_046735.1 Mus musculus origin of replication in exon 1 of Xist (LOC107228250) on chromosome X
>NG_046724.1 Mus musculus origin of replication upstream of Myc (LOC107197956) on chromosome 15
>NG_046723.1 Mus musculus origin of replication near adenosine deaminase (LOC107197955) on chromosome 2
>NG_046738.1 Homo sapiens origin of replication 343 (ORI343) on chromosome 6
>NG_046721.1 Homo sapiens origin of replication ori6 (ORI6) on chromosome 12
>NG_046739.1 Homo sapiens origin of replication NOA3 (NOA3) on chromosome 22
>NG_046806.1 Homo sapiens origin of replication in ribosomal DNA intergenic spacer (LOC107403080) on chromosome 21
>NG_046767.1 Homo sapiens origin of replication at fragile site FRA3B (LOC107325936) on chromosome 3
>NG_046745.1 Homo sapiens origin of replication in OSBP2 (LOC107275225) on chromosome 22
>NG_046744.1 Homo sapiens origin of replication in TBC1D10A (LOC107275224) on chromosome 22
>NG_046743.1 Homo sapiens origin of replication in RNF185 (LOC107275221) on chromosome 22
>NG_046740.1 Homo sapiens origin of replication S3 (LOC107228318) on chromosome 2
>NG_046727.1 Homo sapiens origin of replication downstream of CSF2 (LOC107198087) on chromosome 5
>NG_046714.1 Homo sapiens origin of replication in promoter of G6PD (LOC107181288) on chromosome X
>NG_046713.1 Homo sapiens origin of replication for ATXN10 repeat region (LOC107181287) on chromosome 22
>NG_046387.1 Homo sapiens origin of replication in DNMT1 (LOC107080555) on chromosome 19
>NG_046380.1 Homo sapiens origin of replication in promoter of TOP1 (LOC107080552) on chromosome 20
>NG_046372.1 Homo sapiens origin of replication in DMPK trinucleotide repeat region (LOC107075317) on chromosome 19
>NG_046363.1 Homo sapiens origin of replication in promoter of HSPA1A (LOC107063610) on chromosome 6
>NG_046351.1 Homo sapiens origin of replication in promoter of DBF4 (LOC107057645) on chromosome 7
>NG_046348.1 Homo sapiens origin of replication in 5' region of AFF2/FMR2 (LOC107048984) on chromosome X
>NG_046339.1 Homo sapiens origin of replication in promoter/intron 1 of HPRT1 (LOC107032760) on chromosome X
>NG_046332.1 Homo sapiens origin of replication upstream of MYC (LOC106867047) on chromosome 8
>X92688.1 P.maximus mitochondrial 5.5kb fragment encoding genes flanking putative origin of replication
>AY225408.1 Rhynchosciara americana puff origin of replication, genomic sequence
>DQ230978.1 Homo sapiens late activated chromosomal origin of replication sequence
>XM_045329549.1 PREDICTED: Mercenaria mercenaria origin of replication complex subunit 2-like (LOC123543480), mRNA
>XM_045329462.1 PREDICTED: Mercenaria mercenaria origin of replication complex subunit 5-like (LOC123543391), mRNA
>XM_044892690.1 PREDICTED: Coccinella septempunctata origin of replication complex subunit 1A-like (LOC123309529), mRNA
>XM_041712498.1 PREDICTED: Taeniopygia guttata origin of replication complex subunit 1-like (LOC121468635), mRNA
>XM_033397732.1 PREDICTED: Drosophila miranda origin of replication complex subunit 3-like (LOC117193013), mRNA
>DW022881.1 PMAD-aac06g01.g1 Lamprey_WGS_pCMV-sport6 Petromyzon marinus cDNA 5' similar to ref|NP_006181.1| origin recognition complex, subunit 2-like; origin of replication 2 (Saccharomyces homolog)-like; origin recognition complex, subunit 2 (yeast homolog)-like [Homo sapiens] _sp, mRNA sequence
>M13046.1 X.laevis mitochondrial origin of replication region containing the D-loop, Phe-tRNA, Pro-tRNA, 12S rRNA genes
>V00711.1 Mus musculus mitochondrial genome
>K01786.1 African green monkey SV40 homologue replication origin
>K01787.1 African green monkey SV40 homologue replication origin
>X57081.1 R.norvegicus DNA for mitochondrial D-loop nascent strand-like region (clone pJCF9.1)
>X57080.1 R.norvegicus DNA for mitochondrial D-loop nascent strand-like region (clone pDP3.4)
>X62249.1 M.musculus scRNA
>L16849.1 Jalmenus evagoras evagoras mitochondrial D-loop DNA, transfer RNA-Met gene, and 12S ribosomal RNA gene, 5' end
>NC_060943.1 Homo sapiens isolate CHM13 chromosome 19, alternate assembly T2T-CHM13v2.0
>NC_060946.1 Homo sapiens isolate CHM13 chromosome 22, alternate assembly T2T-CHM13v2.0
>NC_060947.1 Homo sapiens isolate CHM13 chromosome X, alternate assembly T2T-CHM13v2.0
>NC_000019.10 Homo sapiens chromosome 19, GRCh38.p14 Primary Assembly
>NC_000022.11 Homo sapiens chromosome 22, GRCh38.p14 Primary Assembly
>NC_000023.11 Homo sapiens chromosome X, GRCh38.p14 Primary Assembly
>Y18134.1 Squalus acanthia complete mitochondrial genome
>Y16067.1 Scyliorhinus canicula complete mitochondrial genome
>Z80942.1 Alectoris graeca mitochondrial D-loop control region and partial tRNA-Glu, tRNA-Phe genes
>Y08555.1 Alectoris rufa mitochondrial D-loop control region and partial tRNA-Glu, tRNA-Phe genes
>Y08556.1 Alectoris barbara mitochondrial D-loop control region and partial tRNA-Glu, tRNA-Phe genes
>X68659.1 S.alpinus mitochondrial DNA of D-loop region
>X93347.1 Gorilla gorilla gorilla mitochondrial DNA. complete genome
>M10546.1 Human mitochondrial DNA, fragment M1, encoding transfer RNAs, cytochrome oxidase I, and 2 URFs
>V00662.1 H.sapiens mitochondrial genome
>L16850.1 Strymon melinus mitochondrial D-loop DNA and transfer RNA-Met gene, 5' end
>Y18001.1 Papio hamadryas mitochondrial DNA, complete genome
>X93335.1 Pan troglodytes mitochondrial DNA, complete genome (isolate Jenny)
>X93334.1 Homo sapiens mitochondrial DNA, complete genome
>X14848.1 Rattus norvegicus mitochondrial genome
>X63726.1 Phoca vitulina mitochondrial DNA, complete genome
>V00654.1 Bos taurus complete mitochondrial genome
>X04985.1 Human plasmid stimulating X chromosomal sequence Xrep
>X14168.1 Human pLC46 with DNA replication origin
>X59848.1 Mouse plasmid LFII-Ori region
>Y09885.1 C.griseus DNA fragment 16 kb downstream of DHFR gene
>X94372.1 C.griseus DNA fragment 17 kb downstream of DHFR gene
>X00301.1 Human ARS2 sequence, an autonomously repeating sequence with a replication sequence RS and a replication enhancer RE; RS is essential for high frequency transformation while RE is essential for maximum functioning of RS
>X00300.1 Human ARS1 sequence, an autonomously replicating sequence with a replication sequence RS and a replication enhancer RE; RS is essential for high frequency transformation while RE is essential for maximum functioning of RS
>X12651.1 Human p53-dependent origin for DNA replication
>X13184.1 Human c-myc gene ARS region (2 kb upstream coding region)
>X72965.1 C.hircus mitochondrial genome
>X05609.1 Monkey mitochondrial DNA origin region with transfer RNA
>K01719.1 Mouse nuclear matrix DNA G5
>K01718.1 Mouse nuclear matrix DNA G4 containing tandem repeats
>J01437.1 Rat mt heavy strand subfragment with 5' end of replicating segment
>K02485.1 Human mt heavy-strand replication origin on light-strand
>J01072.1 d. melanogaster autonomous replication sequence (ars) 414
>J01071.1 d. melanogaster autonomous replication sequence (ars) 413
>J01070.1 d. melanogaster autonomous replication sequence (ars) 410
>J01069.1 d. melanogaster autonomous replication sequence (ars) 406
>J01068.1 d. melanogaster autonomous replication sequence (ars) 312
>NC_060932.1 Homo sapiens isolate CHM13 chromosome 8, alternate assembly T2T-CHM13v2.0
>NC_060935.1 Homo sapiens isolate CHM13 chromosome 11, alternate assembly T2T-CHM13v2.0
>NC_000008.11 Homo sapiens chromosome 8, GRCh38.p14 Primary Assembly
>NC_000011.10 Homo sapiens chromosome 11, GRCh38.p14 Primary Assembly

## Sheet: S2
Table S2 rDNA Database
>XR_003488776.1 PREDICTED: Cricetulus griseus 28S ribosomal RNA (LOC113839001), rRNA
>XR_003488775.1 PREDICTED: Cricetulus griseus 5.8S ribosomal RNA (LOC113839000), rRNA
>XR_003488597.1 PREDICTED: Cricetulus griseus 28S ribosomal RNA (LOC113838089), rRNA
>XR_003488596.1 PREDICTED: Cricetulus griseus 5.8S ribosomal RNA (LOC113838088), rRNA
>XR_003488590.1 PREDICTED: Cricetulus griseus 28S ribosomal RNA (LOC113838061), rRNA
>XR_003488589.1 PREDICTED: Cricetulus griseus 5.8S ribosomal RNA (LOC113838060), rRNA
>XR_003487346.1 PREDICTED: Cricetulus griseus 5S ribosomal RNA (LOC113834995), rRNA
>XR_003484453.1 PREDICTED: Cricetulus griseus 5S ribosomal RNA (LOC113835150), rRNA
>XR_003484452.1 PREDICTED: Cricetulus griseus 5S ribosomal RNA (LOC113835149), rRNA
>XR_003484451.1 PREDICTED: Cricetulus griseus 5S ribosomal RNA (LOC113835148), rRNA
>XR_003484446.1 PREDICTED: Cricetulus griseus 5S ribosomal RNA (LOC113835146), rRNA
>XR_003487068.1 PREDICTED: Cricetulus griseus 5S ribosomal RNA (LOC113836661), rRNA
>XR_003484283.1 PREDICTED: Cricetulus griseus 5S ribosomal RNA (LOC113830952), rRNA
>XR_003488144.1 PREDICTED: Cricetulus griseus 5S ribosomal RNA (LOC113831200), rRNA
>XR_003483221.1 PREDICTED: Cricetulus griseus 5S ribosomal RNA (LOC113834594), rRNA
>XR_003483220.1 PREDICTED: Cricetulus griseus 5S ribosomal RNA (LOC113834593), rRNA
>XR_003483219.1 PREDICTED: Cricetulus griseus 5S ribosomal RNA (LOC113834592), rRNA
>XR_003483217.1 PREDICTED: Cricetulus griseus 5S ribosomal RNA (LOC113834591), rRNA
>XR_003478492.1 PREDICTED: Cricetulus griseus 5S ribosomal RNA (LOC113831200), rRNA
>XR_003478229.1 PREDICTED: Cricetulus griseus 5S ribosomal RNA (LOC113830952), rRNA
>XR_003484095.1 PREDICTED: Cricetulus griseus 5S ribosomal RNA (LOC113834995), rRNA
>NR_046263.1 Cricetulus griseus 45S ribosomal RNA (Rn45s), ribosomal RNA
>NR_045212.1 Cricetulus griseus 28S ribosomal RNA (Rn28s1), ribosomal RNA
>NR_045133.1 Cricetulus griseus 5.8S ribosomal RNA (Rn5-8s), ribosomal RNA
>NR_045132.1 Cricetulus griseus 18S ribosomal RNA (Rn18s), ribosomal RNA
>J01866.1 Human 5.8S ribosomal RNA
>M23820.1 Human U5-A ribosomal RNA
>M23824.1 Human U5-B2 ribosomal RNA
>M23822.1 Human U5-B1 ribosomal RNA
>NR_003285.3 Homo sapiens RNA, 5.8S ribosomal N5 (RNA5-8SN5), ribosomal RNA
>NR_145821.1 Homo sapiens RNA, 5.8S ribosomal N1 (RNA5-8SN1), ribosomal RNA
>NR_003287.4 Homo sapiens RNA, 28S ribosomal N5 (RNA28SN5), ribosomal RNA
>NR_003286.4 Homo sapiens RNA, 18S ribosomal N5 (RNA18SN5), ribosomal RNA
>NR_146146.1 Homo sapiens RNA, 18S ribosomal N2 (RNA18SN2), ribosomal RNA
>NR_146148.1 Homo sapiens RNA, 28S ribosomal N2 (RNA28SN2), ribosomal RNA
>NR_146144.1 Homo sapiens RNA, 45S pre-ribosomal N2 (RNA45SN2), ribosomal RNA
>NR_146147.1 Homo sapiens RNA, 5.8S ribosomal N2 (RNA5-8SN2), ribosomal RNA
>NR_146153.1 Homo sapiens RNA, 5.8S ribosomal N3 (RNA5-8SN3), ribosomal RNA
>NR_146154.1 Homo sapiens RNA, 28S ribosomal N3 (RNA28SN3), ribosomal RNA
>NR_146152.1 Homo sapiens RNA, 18S ribosomal N3 (RNA18SN3), ribosomal RNA
>NR_146151.1 Homo sapiens RNA, 45S pre-ribosomal N3 (RNA45SN3), ribosomal RNA
>NR_146119.1 Homo sapiens RNA, 18S pre-ribosomal N4 (RNA18SN4), ribosomal RNA
>NR_146117.1 Homo sapiens RNA, 45S pre-ribosomal N4 (RNA45SN4), ribosomal RNA
>NR_146120.1 Homo sapiens RNA, 5.8S ribosomal N4 (RNA5-8SN4), ribosomal RNA
>NR_146118.1 Homo sapiens RNA, 28S ribosomal N4 (RNA28SN4), ribosomal RNA
>NR_145822.1 Homo sapiens RNA, 28S ribosomal N1 (RNA28SN1), ribosomal RNA
>NR_145820.1 Homo sapiens RNA, 18S ribosomal N1 (RNA18SN1), ribosomal RNA
>NR_046235.3 Homo sapiens RNA, 45S pre-ribosomal N5 (RNA45SN5), ribosomal RNA
>NR_145819.1 Homo sapiens RNA, 45S pre-ribosomal N1 (RNA45SN1), ribosomal RNA
>XR_007090886.1 PREDICTED: Homo sapiens 5.8S ribosomal RNA (LOC124908528), rRNA
>XR_007090885.1 PREDICTED: Homo sapiens 5.8S ribosomal RNA (LOC124908527), rRNA
>XR_007090884.1 PREDICTED: Homo sapiens 5.8S ribosomal RNA (LOC124908526), rRNA
>XR_007090883.1 PREDICTED: Homo sapiens 5.8S ribosomal RNA (LOC124908525), rRNA
>XR_007090882.1 PREDICTED: Homo sapiens 5.8S ribosomal RNA (LOC124908524), rRNA
>XR_007090881.1 PREDICTED: Homo sapiens 5.8S ribosomal RNA (LOC124908523), rRNA
>XR_007090880.1 PREDICTED: Homo sapiens 5.8S ribosomal RNA (LOC124908522), rRNA
>XR_007090879.1 PREDICTED: Homo sapiens 5.8S ribosomal RNA (LOC124908521), rRNA
>XR_007090878.1 PREDICTED: Homo sapiens 5.8S ribosomal RNA (LOC124908520), rRNA
>XR_007090877.1 PREDICTED: Homo sapiens 5.8S ribosomal RNA (LOC124908519), rRNA
>XR_007090876.1 PREDICTED: Homo sapiens 5.8S ribosomal RNA (LOC124908518), rRNA
>XR_007090875.1 PREDICTED: Homo sapiens 5.8S ribosomal RNA (LOC124908517), rRNA
>XR_007090874.1 PREDICTED: Homo sapiens 5.8S ribosomal RNA (LOC124908516), rRNA
>XR_007090873.1 PREDICTED: Homo sapiens 5.8S ribosomal RNA (LOC124908515), rRNA
>XR_007090872.1 PREDICTED: Homo sapiens 5.8S ribosomal RNA (LOC124908514), rRNA
>XR_007090871.1 PREDICTED: Homo sapiens 5.8S ribosomal RNA (LOC124908513), rRNA
>XR_007090870.1 PREDICTED: Homo sapiens 5.8S ribosomal RNA (LOC124908512), rRNA
>XR_007090869.1 PREDICTED: Homo sapiens 28S ribosomal RNA (LOC124908511), rRNA
>XR_007090868.1 PREDICTED: Homo sapiens 28S ribosomal RNA (LOC124908510), rRNA
>XR_007090867.1 PREDICTED: Homo sapiens 28S ribosomal RNA (LOC124908509), rRNA
>XR_007090866.1 PREDICTED: Homo sapiens 28S ribosomal RNA (LOC124908508), rRNA
>XR_007090865.1 PREDICTED: Homo sapiens 28S ribosomal RNA (LOC124908507), rRNA
>XR_007090864.1 PREDICTED: Homo sapiens 28S ribosomal RNA (LOC124908506), rRNA
>XR_007090863.1 PREDICTED: Homo sapiens 28S ribosomal RNA (LOC124908505), rRNA
>XR_007090862.1 PREDICTED: Homo sapiens 5.8S ribosomal RNA (LOC124908504), rRNA
>XR_007090861.1 PREDICTED: Homo sapiens 28S ribosomal RNA (LOC124908503), rRNA
>XR_007090860.1 PREDICTED: Homo sapiens 28S ribosomal RNA (LOC124908502), rRNA
>XR_007090859.1 PREDICTED: Homo sapiens 28S ribosomal RNA (LOC124908501), rRNA
>XR_007090858.1 PREDICTED: Homo sapiens 28S ribosomal RNA (LOC124908500), rRNA
>XR_007090857.1 PREDICTED: Homo sapiens 28S ribosomal RNA (LOC124908499), rRNA
>XR_007090856.1 PREDICTED: Homo sapiens 28S ribosomal RNA (LOC124908498), rRNA
>XR_007090855.1 PREDICTED: Homo sapiens 28S ribosomal RNA (LOC124908497), rRNA
>XR_007090854.1 PREDICTED: Homo sapiens 28S ribosomal RNA (LOC124908496), rRNA
>XR_007090853.1 PREDICTED: Homo sapiens 28S ribosomal RNA (LOC124908495), rRNA
>XR_007090852.1 PREDICTED: Homo sapiens 5.8S ribosomal RNA (LOC124908494), rRNA
>XR_007090851.1 PREDICTED: Homo sapiens 28S ribosomal RNA (LOC124908493), rRNA
>XR_007090850.1 PREDICTED: Homo sapiens 28S ribosomal RNA (LOC124908492), rRNA
>XR_007090849.1 PREDICTED: Homo sapiens 28S ribosomal RNA (LOC124908491), rRNA
>XR_007090848.1 PREDICTED: Homo sapiens 28S ribosomal RNA (LOC124908490), rRNA
>XR_007090847.1 PREDICTED: Homo sapiens 18S ribosomal RNA (LOC124908489), rRNA
>XR_007090846.1 PREDICTED: Homo sapiens 18S ribosomal RNA (LOC124908488), rRNA
>XR_007090845.1 PREDICTED: Homo sapiens 18S ribosomal RNA (LOC124908487), rRNA
>XR_007090844.1 PREDICTED: Homo sapiens 18S ribosomal RNA (LOC124908486), rRNA
>XR_007090843.1 PREDICTED: Homo sapiens 18S ribosomal RNA (LOC124908485), rRNA
>XR_007090842.1 PREDICTED: Homo sapiens 18S ribosomal RNA (LOC124908484), rRNA
>XR_007090841.1 PREDICTED: Homo sapiens 18S ribosomal RNA (LOC124908483), rRNA
>XR_007090840.1 PREDICTED: Homo sapiens 18S ribosomal RNA (LOC124908482), rRNA
>XR_007090839.1 PREDICTED: Homo sapiens 18S ribosomal RNA (LOC124908481), rRNA
>XR_007090838.1 PREDICTED: Homo sapiens 18S ribosomal RNA (LOC124908480), rRNA
>XR_007090837.1 PREDICTED: Homo sapiens 18S ribosomal RNA (LOC124908479), rRNA
>XR_007090836.1 PREDICTED: Homo sapiens 18S ribosomal RNA (LOC124908478), rRNA
>XR_007090835.1 PREDICTED: Homo sapiens 18S ribosomal RNA (LOC124908477), rRNA
>XR_007090834.1 PREDICTED: Homo sapiens 18S ribosomal RNA (LOC124908476), rRNA
>XR_007090833.1 PREDICTED: Homo sapiens 18S ribosomal RNA (LOC124908475), rRNA
>XR_007090832.1 PREDICTED: Homo sapiens 5.8S ribosomal RNA (LOC124908474), rRNA
>XR_007090831.1 PREDICTED: Homo sapiens 18S ribosomal RNA (LOC124908473), rRNA
>XR_007090830.1 PREDICTED: Homo sapiens 18S ribosomal RNA (LOC124908472), rRNA
>XR_007090829.1 PREDICTED: Homo sapiens 18S ribosomal RNA (LOC124908471), rRNA
>XR_007090828.1 PREDICTED: Homo sapiens 18S ribosomal RNA (LOC124908470), rRNA
>XR_007090827.1 PREDICTED: Homo sapiens 18S ribosomal RNA (LOC124908469), rRNA
>XR_007090408.1 PREDICTED: Homo sapiens 5.8S ribosomal RNA (LOC124908393), rRNA
>XR_007090407.1 PREDICTED: Homo sapiens 5.8S ribosomal RNA (LOC124908392), rRNA
>XR_007090406.1 PREDICTED: Homo sapiens 5.8S ribosomal RNA (LOC124908391), rRNA
>XR_007090405.1 PREDICTED: Homo sapiens 5.8S ribosomal RNA (LOC124908390), rRNA
>XR_007090404.1 PREDICTED: Homo sapiens 5.8S ribosomal RNA (LOC124908389), rRNA
>XR_007090403.1 PREDICTED: Homo sapiens 5.8S ribosomal RNA (LOC124908388), rRNA
>XR_007090402.1 PREDICTED: Homo sapiens 5.8S ribosomal RNA (LOC124908387), rRNA
>XR_007090401.1 PREDICTED: Homo sapiens 5.8S ribosomal RNA (LOC124908386), rRNA
>XR_007090400.1 PREDICTED: Homo sapiens 5.8S ribosomal RNA (LOC124908385), rRNA
>XR_007090399.1 PREDICTED: Homo sapiens 5.8S ribosomal RNA (LOC124908384), rRNA
>XR_007090398.1 PREDICTED: Homo sapiens 5.8S ribosomal RNA (LOC124908383), rRNA
>XR_007090397.1 PREDICTED: Homo sapiens 5.8S ribosomal RNA (LOC124908382), rRNA
>XR_007090396.1 PREDICTED: Homo sapiens 5.8S ribosomal RNA (LOC124908381), rRNA
>XR_007090395.1 PREDICTED: Homo sapiens 5.8S ribosomal RNA (LOC124908380), rRNA
>XR_007090394.1 PREDICTED: Homo sapiens 5.8S ribosomal RNA (LOC124908379), rRNA
>XR_007090393.1 PREDICTED: Homo sapiens 5.8S ribosomal RNA (LOC124908378), rRNA
>XR_007090392.1 PREDICTED: Homo sapiens 5.8S ribosomal RNA (LOC124908377), rRNA
>XR_007090391.1 PREDICTED: Homo sapiens 5.8S ribosomal RNA (LOC124908376), rRNA
>XR_007090390.1 PREDICTED: Homo sapiens 5.8S ribosomal RNA (LOC124908375), rRNA
>XR_007090389.1 PREDICTED: Homo sapiens 5.8S ribosomal RNA (LOC124908374), rRNA
>XR_007090388.1 PREDICTED: Homo sapiens 5.8S ribosomal RNA (LOC124908373), rRNA
>XR_007090387.1 PREDICTED: Homo sapiens 5.8S ribosomal RNA (LOC124908372), rRNA
>XR_007090386.1 PREDICTED: Homo sapiens 5.8S ribosomal RNA (LOC124908371), rRNA
>XR_007090385.1 PREDICTED: Homo sapiens 5.8S ribosomal RNA (LOC124908370), rRNA
>XR_007090384.1 PREDICTED: Homo sapiens 5.8S ribosomal RNA (LOC124908369), rRNA
>XR_007090383.1 PREDICTED: Homo sapiens 5.8S ribosomal RNA (LOC124908368), rRNA
>XR_007090382.1 PREDICTED: Homo sapiens 28S ribosomal RNA (LOC124908367), rRNA
>XR_007090381.1 PREDICTED: Homo sapiens 28S ribosomal RNA (LOC124908366), rRNA
>XR_007090380.1 PREDICTED: Homo sapiens 28S ribosomal RNA (LOC124908365), rRNA
>XR_007090379.1 PREDICTED: Homo sapiens 28S ribosomal RNA (LOC124908364), rRNA
>XR_007090378.1 PREDICTED: Homo sapiens 28S ribosomal RNA (LOC124908363), rRNA
>XR_007090377.1 PREDICTED: Homo sapiens 28S ribosomal RNA (LOC124908362), rRNA
>XR_007090376.1 PREDICTED: Homo sapiens 28S ribosomal RNA (LOC124908361), rRNA
>XR_007090375.1 PREDICTED: Homo sapiens 28S ribosomal RNA (LOC124908360), rRNA
>XR_007090374.1 PREDICTED: Homo sapiens 28S ribosomal RNA (LOC124908359), rRNA
>XR_007090373.1 PREDICTED: Homo sapiens 5.8S ribosomal RNA (LOC124908358), rRNA
>XR_007090372.1 PREDICTED: Homo sapiens 28S ribosomal RNA (LOC124908357), rRNA
>XR_007090371.1 PREDICTED: Homo sapiens 28S ribosomal RNA (LOC124908356), rRNA
>XR_007090370.1 PREDICTED: Homo sapiens 28S ribosomal RNA (LOC124908355), rRNA
>XR_007090369.1 PREDICTED: Homo sapiens 28S ribosomal RNA (LOC124908354), rRNA
>XR_007090368.1 PREDICTED: Homo sapiens 28S ribosomal RNA (LOC124908353), rRNA
>XR_007090367.1 PREDICTED: Homo sapiens 28S ribosomal RNA (LOC124908352), rRNA
>XR_007090366.1 PREDICTED: Homo sapiens 28S ribosomal RNA (LOC124908351), rRNA
>XR_007090365.1 PREDICTED: Homo sapiens 28S ribosomal RNA (LOC124908350), rRNA
>XR_007090364.1 PREDICTED: Homo sapiens 28S ribosomal RNA (LOC124908349), rRNA
>XR_007090363.1 PREDICTED: Homo sapiens 28S ribosomal RNA (LOC124908348), rRNA
>XR_007090362.1 PREDICTED: Homo sapiens 5.8S ribosomal RNA (LOC124908347), rRNA
>XR_007090361.1 PREDICTED: Homo sapiens 28S ribosomal RNA (LOC124908346), rRNA
>XR_007090360.1 PREDICTED: Homo sapiens 28S ribosomal RNA (LOC124908345), rRNA
>XR_007090359.1 PREDICTED: Homo sapiens 28S ribosomal RNA (LOC124908344), rRNA
>XR_007090358.1 PREDICTED: Homo sapiens 28S ribosomal RNA (LOC124908343), rRNA
>XR_007090357.1 PREDICTED: Homo sapiens 28S ribosomal RNA (LOC124908342), rRNA
>XR_007090356.1 PREDICTED: Homo sapiens 28S ribosomal RNA (LOC124908341), rRNA
>XR_007090355.1 PREDICTED: Homo sapiens 28S ribosomal RNA (LOC124908340), rRNA
>XR_007090354.1 PREDICTED: Homo sapiens 28S ribosomal RNA (LOC124908339), rRNA
>XR_007090353.1 PREDICTED: Homo sapiens 28S ribosomal RNA (LOC124908338), rRNA
>XR_007090352.1 PREDICTED: Homo sapiens 28S ribosomal RNA (LOC124908337), rRNA
>XR_007090351.1 PREDICTED: Homo sapiens 5.8S ribosomal RNA (LOC124908336), rRNA
>XR_007090350.1 PREDICTED: Homo sapiens 28S ribosomal RNA (LOC124908335), rRNA
>XR_007090349.1 PREDICTED: Homo sapiens 28S ribosomal RNA (LOC124908334), rRNA
>XR_007090348.1 PREDICTED: Homo sapiens 28S ribosomal RNA (LOC124908333), rRNA
>XR_007090347.1 PREDICTED: Homo sapiens 28S ribosomal RNA (LOC124908332), rRNA
>XR_007090346.1 PREDICTED: Homo sapiens 28S ribosomal RNA (LOC124908331), rRNA
>XR_007090345.1 PREDICTED: Homo sapiens 28S ribosomal RNA (LOC124908330), rRNA
>XR_007090344.1 PREDICTED: Homo sapiens 28S ribosomal RNA (LOC124908329), rRNA
>XR_007090343.1 PREDICTED: Homo sapiens 28S ribosomal RNA (LOC124908328), rRNA
>XR_007090342.1 PREDICTED: Homo sapiens 5.8S ribosomal RNA (LOC124908327), rRNA
>XR_007090341.1 PREDICTED: Homo sapiens 28S ribosomal RNA (LOC124908326), rRNA
>XR_007090340.1 PREDICTED: Homo sapiens 28S ribosomal RNA (LOC124908325), rRNA
>XR_007090339.1 PREDICTED: Homo sapiens 28S ribosomal RNA (LOC124908324), rRNA
>XR_007090338.1 PREDICTED: Homo sapiens 28S ribosomal RNA (LOC124908323), rRNA
>XR_007090337.1 PREDICTED: Homo sapiens 28S ribosomal RNA (LOC124908322), rRNA
>XR_007090336.1 PREDICTED: Homo sapiens 28S ribosomal RNA (LOC124908321), rRNA
>XR_007090335.1 PREDICTED: Homo sapiens 28S ribosomal RNA (LOC124908320), rRNA
>XR_007090334.1 PREDICTED: Homo sapiens 28S ribosomal RNA (LOC124908319), rRNA
>XR_007090333.1 PREDICTED: Homo sapiens 28S ribosomal RNA (LOC124908318), rRNA
>XR_007090332.1 PREDICTED: Homo sapiens 28S ribosomal RNA (LOC124908317), rRNA
>XR_007090331.1 PREDICTED: Homo sapiens 5.8S ribosomal RNA (LOC124908316), rRNA
>XR_007090330.1 PREDICTED: Homo sapiens 28S ribosomal RNA (LOC124908315), rRNA
>XR_007090329.1 PREDICTED: Homo sapiens 28S ribosomal RNA (LOC124908314), rRNA
>XR_007090328.1 PREDICTED: Homo sapiens 28S ribosomal RNA (LOC124908313), rRNA
>XR_007090327.1 PREDICTED: Homo sapiens 28S ribosomal RNA (LOC124908312), rRNA
>XR_007090326.1 PREDICTED: Homo sapiens 18S ribosomal RNA (LOC124908311), rRNA
>XR_007090325.1 PREDICTED: Homo sapiens 5.8S ribosomal RNA (LOC124908310), rRNA
>XR_007090324.1 PREDICTED: Homo sapiens 18S ribosomal RNA (LOC124908309), rRNA
>XR_007090323.1 PREDICTED: Homo sapiens 18S ribosomal RNA (LOC124908308), rRNA
>XR_007090322.1 PREDICTED: Homo sapiens 18S ribosomal RNA (LOC124908307), rRNA
>XR_007090321.1 PREDICTED: Homo sapiens 18S ribosomal RNA (LOC124908306), rRNA
>XR_007090320.1 PREDICTED: Homo sapiens 18S ribosomal RNA (LOC124908305), rRNA
>XR_007090319.1 PREDICTED: Homo sapiens 18S ribosomal RNA (LOC124908304), rRNA
>XR_007090318.1 PREDICTED: Homo sapiens 18S ribosomal RNA (LOC124908303), rRNA
>XR_007090317.1 PREDICTED: Homo sapiens 18S ribosomal RNA (LOC124908302), rRNA
>XR_007090316.1 PREDICTED: Homo sapiens 18S ribosomal RNA (LOC124908301), rRNA
>XR_007090315.1 PREDICTED: Homo sapiens 5.8S ribosomal RNA (LOC124908300), rRNA
>XR_007090314.1 PREDICTED: Homo sapiens 18S ribosomal RNA (LOC124908299), rRNA
>XR_007090313.1 PREDICTED: Homo sapiens 18S ribosomal RNA (LOC124908298), rRNA
>XR_007090312.1 PREDICTED: Homo sapiens 18S ribosomal RNA (LOC124908297), rRNA
>XR_007090311.1 PREDICTED: Homo sapiens 18S ribosomal RNA (LOC124908296), rRNA
>XR_007090310.1 PREDICTED: Homo sapiens 18S ribosomal RNA (LOC124908295), rRNA
>XR_007090309.1 PREDICTED: Homo sapiens 18S ribosomal RNA (LOC124908294), rRNA
>XR_007090308.1 PREDICTED: Homo sapiens 18S ribosomal RNA (LOC124908293), rRNA
>XR_007090307.1 PREDICTED: Homo sapiens 18S ribosomal RNA (LOC124908292), rRNA
>XR_007090306.1 PREDICTED: Homo sapiens 18S ribosomal RNA (LOC124908291), rRNA
>XR_007090305.1 PREDICTED: Homo sapiens 18S ribosomal RNA (LOC124908290), rRNA
>XR_007090304.1 PREDICTED: Homo sapiens 5.8S ribosomal RNA (LOC124908289), rRNA
>XR_007090303.1 PREDICTED: Homo sapiens 18S ribosomal RNA (LOC124908288), rRNA
>XR_007090302.1 PREDICTED: Homo sapiens 18S ribosomal RNA (LOC124908287), rRNA
>XR_007090301.1 PREDICTED: Homo sapiens 18S ribosomal RNA (LOC124908286), rRNA
>XR_007090300.1 PREDICTED: Homo sapiens 18S ribosomal RNA (LOC124908285), rRNA
>XR_007090299.1 PREDICTED: Homo sapiens 18S ribosomal RNA (LOC124908284), rRNA
>XR_007090298.1 PREDICTED: Homo sapiens 18S ribosomal RNA (LOC124908283), rRNA
>XR_007090297.1 PREDICTED: Homo sapiens 18S ribosomal RNA (LOC124908282), rRNA
>XR_007090296.1 PREDICTED: Homo sapiens 18S ribosomal RNA (LOC124908281), rRNA
>XR_007090295.1 PREDICTED: Homo sapiens 18S ribosomal RNA (LOC124908280), rRNA
>XR_007090294.1 PREDICTED: Homo sapiens 18S ribosomal RNA (LOC124908279), rRNA
>XR_007090293.1 PREDICTED: Homo sapiens 5.8S ribosomal RNA (LOC124908278), rRNA
>XR_007090292.1 PREDICTED: Homo sapiens 18S ribosomal RNA (LOC124908277), rRNA
>XR_007090291.1 PREDICTED: Homo sapiens 18S ribosomal RNA (LOC124908276), rRNA
>XR_007090290.1 PREDICTED: Homo sapiens 18S ribosomal RNA (LOC124908275), rRNA
>XR_007090289.1 PREDICTED: Homo sapiens 18S ribosomal RNA (LOC124908274), rRNA
>XR_007090288.1 PREDICTED: Homo sapiens 18S ribosomal RNA (LOC124908273), rRNA
>XR_007090287.1 PREDICTED: Homo sapiens 18S ribosomal RNA (LOC124908272), rRNA
>XR_007090286.1 PREDICTED: Homo sapiens 18S ribosomal RNA (LOC124908271), rRNA
>XR_007090285.1 PREDICTED: Homo sapiens 18S ribosomal RNA (LOC124908270), rRNA
>XR_007090284.1 PREDICTED: Homo sapiens 18S ribosomal RNA (LOC124908269), rRNA
>XR_007090283.1 PREDICTED: Homo sapiens 5.8S ribosomal RNA (LOC124908268), rRNA
>XR_007090282.1 PREDICTED: Homo sapiens 18S ribosomal RNA (LOC124908267), rRNA
>XR_007090281.1 PREDICTED: Homo sapiens 18S ribosomal RNA (LOC124908266), rRNA
>XR_007090280.1 PREDICTED: Homo sapiens 18S ribosomal RNA (LOC124908265), rRNA
>XR_007090279.1 PREDICTED: Homo sapiens 18S ribosomal RNA (LOC124908264), rRNA
>XR_007090278.1 PREDICTED: Homo sapiens 18S ribosomal RNA (LOC124908263), rRNA
>XR_007090277.1 PREDICTED: Homo sapiens 18S ribosomal RNA (LOC124908262), rRNA
>XR_007090276.1 PREDICTED: Homo sapiens 18S ribosomal RNA (LOC124908261), rRNA
>XR_007090275.1 PREDICTED: Homo sapiens 18S ribosomal RNA (LOC124908260), rRNA
>XR_007090274.1 PREDICTED: Homo sapiens 18S ribosomal RNA (LOC124908259), rRNA
>XR_007090273.1 PREDICTED: Homo sapiens 18S ribosomal RNA (LOC124908258), rRNA
>XR_007090272.1 PREDICTED: Homo sapiens 5.8S ribosomal RNA (LOC124908257), rRNA
>XR_007090271.1 PREDICTED: Homo sapiens 18S ribosomal RNA (LOC124908256), rRNA
>XR_007090270.1 PREDICTED: Homo sapiens 18S ribosomal RNA (LOC124908255), rRNA
>XR_007090266.1 PREDICTED: Homo sapiens 5.8S ribosomal RNA (LOC124908254), rRNA
>XR_007090254.1 PREDICTED: Homo sapiens 5.8S ribosomal RNA (LOC124908250), rRNA
>XR_007090253.1 PREDICTED: Homo sapiens 5.8S ribosomal RNA (LOC124908249), rRNA
>XR_007090252.1 PREDICTED: Homo sapiens 5.8S ribosomal RNA (LOC124908248), rRNA
>XR_007090251.1 PREDICTED: Homo sapiens 5.8S ribosomal RNA (LOC124908247), rRNA
>XR_007090250.1 PREDICTED: Homo sapiens 5.8S ribosomal RNA (LOC124908246), rRNA
>XR_007090249.1 PREDICTED: Homo sapiens 5.8S ribosomal RNA (LOC124908245), rRNA
>XR_007090248.1 PREDICTED: Homo sapiens 5.8S ribosomal RNA (LOC124908244), rRNA
>XR_007090247.1 PREDICTED: Homo sapiens 5.8S ribosomal RNA (LOC124908243), rRNA
>XR_007090246.1 PREDICTED: Homo sapiens 5.8S ribosomal RNA (LOC124908242), rRNA
>XR_007090245.1 PREDICTED: Homo sapiens 5.8S ribosomal RNA (LOC124908241), rRNA
>XR_007090244.1 PREDICTED: Homo sapiens 5.8S ribosomal RNA (LOC124908240), rRNA
>XR_007090243.1 PREDICTED: Homo sapiens 5.8S ribosomal RNA (LOC124908239), rRNA
>XR_007090242.1 PREDICTED: Homo sapiens 5.8S ribosomal RNA (LOC124908238), rRNA
>XR_007090241.1 PREDICTED: Homo sapiens 5.8S ribosomal RNA (LOC124908237), rRNA
>XR_007086182.1 PREDICTED: Homo sapiens 5.8S ribosomal RNA (LOC124907721), rRNA
>XR_007086181.1 PREDICTED: Homo sapiens 5.8S ribosomal RNA (LOC124907720), rRNA
>XR_007086180.1 PREDICTED: Homo sapiens 5.8S ribosomal RNA (LOC124907719), rRNA
>XR_007086179.1 PREDICTED: Homo sapiens 5.8S ribosomal RNA (LOC124907718), rRNA
>XR_007086178.1 PREDICTED: Homo sapiens 5.8S ribosomal RNA (LOC124907717), rRNA
>XR_007086177.1 PREDICTED: Homo sapiens 5.8S ribosomal RNA (LOC124907716), rRNA
>XR_007086176.1 PREDICTED: Homo sapiens 5.8S ribosomal RNA (LOC124907715), rRNA
>XR_007086175.1 PREDICTED: Homo sapiens 5.8S ribosomal RNA (LOC124907714), rRNA
>XR_007086174.1 PREDICTED: Homo sapiens 5.8S ribosomal RNA (LOC124907713), rRNA
>XR_007086173.1 PREDICTED: Homo sapiens 5.8S ribosomal RNA (LOC124907712), rRNA
>XR_007086172.1 PREDICTED: Homo sapiens 5.8S ribosomal RNA (LOC124907711), rRNA
>XR_007086171.1 PREDICTED: Homo sapiens 5.8S ribosomal RNA (LOC124907710), rRNA
>XR_007086170.1 PREDICTED: Homo sapiens 5.8S ribosomal RNA (LOC124907709), rRNA
>XR_007086169.1 PREDICTED: Homo sapiens 28S ribosomal RNA (LOC124907707), rRNA
>XR_007086168.1 PREDICTED: Homo sapiens 28S ribosomal RNA (LOC124907706), rRNA
>XR_007086167.1 PREDICTED: Homo sapiens 5.8S ribosomal RNA (LOC124907705), rRNA
>XR_007086166.1 PREDICTED: Homo sapiens 28S ribosomal RNA (LOC124907704), rRNA
>XR_007086165.1 PREDICTED: Homo sapiens 28S ribosomal RNA (LOC124907703), rRNA
>XR_007086164.1 PREDICTED: Homo sapiens 28S ribosomal RNA (LOC124907702), rRNA
>XR_007086163.1 PREDICTED: Homo sapiens 28S ribosomal RNA (LOC124907701), rRNA
>XR_007086162.1 PREDICTED: Homo sapiens 28S ribosomal RNA (LOC124907700), rRNA
>XR_007086161.1 PREDICTED: Homo sapiens 28S ribosomal RNA (LOC124907699), rRNA
>XR_007086160.1 PREDICTED: Homo sapiens 28S ribosomal RNA (LOC124907698), rRNA
>XR_007086159.1 PREDICTED: Homo sapiens 28S ribosomal RNA (LOC124907697), rRNA
>XR_007086158.1 PREDICTED: Homo sapiens 28S ribosomal RNA (LOC124907696), rRNA
>XR_007086157.1 PREDICTED: Homo sapiens 28S ribosomal RNA (LOC124907695), rRNA
>XR_007086156.1 PREDICTED: Homo sapiens 5.8S ribosomal RNA (LOC124907694), rRNA
>XR_007086155.1 PREDICTED: Homo sapiens 28S ribosomal RNA (LOC124907693), rRNA
>XR_007086153.1 PREDICTED: Homo sapiens 28S ribosomal RNA (LOC124907692), rRNA
>XR_007086152.1 PREDICTED: Homo sapiens 28S ribosomal RNA (LOC124907691), rRNA
>XR_007086151.1 PREDICTED: Homo sapiens 28S ribosomal RNA (LOC124907690), rRNA
>XR_007086150.1 PREDICTED: Homo sapiens 28S ribosomal RNA (LOC124907689), rRNA
>XR_007086149.1 PREDICTED: Homo sapiens 28S ribosomal RNA (LOC124907688), rRNA
>XR_007086148.1 PREDICTED: Homo sapiens 28S ribosomal RNA (LOC124907687), rRNA
>XR_007086147.1 PREDICTED: Homo sapiens 28S ribosomal RNA (LOC124907686), rRNA
>XR_007086146.1 PREDICTED: Homo sapiens 28S ribosomal RNA (LOC124907685), rRNA
>XR_007086145.1 PREDICTED: Homo sapiens 5.8S ribosomal RNA (LOC124907684), rRNA
>XR_007086144.1 PREDICTED: Homo sapiens 28S ribosomal RNA (LOC124907683), rRNA
>XR_007086143.1 PREDICTED: Homo sapiens 28S ribosomal RNA (LOC124907682), rRNA
>XR_007086142.1 PREDICTED: Homo sapiens 28S ribosomal RNA (LOC124907681), rRNA
>XR_007086141.1 PREDICTED: Homo sapiens 28S ribosomal RNA (LOC124907680), rRNA
>XR_007086140.1 PREDICTED: Homo sapiens 28S ribosomal RNA (LOC124907679), rRNA
>XR_007086139.1 PREDICTED: Homo sapiens 28S ribosomal RNA (LOC124907678), rRNA
>XR_007086138.1 PREDICTED: Homo sapiens 28S ribosomal RNA (LOC124907677), rRNA
>XR_007086137.1 PREDICTED: Homo sapiens 28S ribosomal RNA (LOC124907676), rRNA
>XR_007086136.1 PREDICTED: Homo sapiens 28S ribosomal RNA (LOC124907675), rRNA
>XR_007086135.1 PREDICTED: Homo sapiens 28S ribosomal RNA (LOC124907674), rRNA
>XR_007086134.1 PREDICTED: Homo sapiens 5.8S ribosomal RNA (LOC124907673), rRNA
>XR_007086133.1 PREDICTED: Homo sapiens 28S ribosomal RNA (LOC124907672), rRNA
>XR_007086132.1 PREDICTED: Homo sapiens 28S ribosomal RNA (LOC124907671), rRNA
>XR_007086131.1 PREDICTED: Homo sapiens 28S ribosomal RNA (LOC124907670), rRNA
>XR_007086130.1 PREDICTED: Homo sapiens 28S ribosomal RNA (LOC124907669), rRNA
>XR_007086129.1 PREDICTED: Homo sapiens 28S ribosomal RNA (LOC124907668), rRNA
>XR_007086127.1 PREDICTED: Homo sapiens 28S ribosomal RNA (LOC124907667), rRNA
>XR_007086126.1 PREDICTED: Homo sapiens 28S ribosomal RNA (LOC124907666), rRNA
>XR_007086125.1 PREDICTED: Homo sapiens 28S ribosomal RNA (LOC124907665), rRNA
>XR_007086124.1 PREDICTED: Homo sapiens 28S ribosomal RNA (LOC124907664), rRNA
>XR_007086123.1 PREDICTED: Homo sapiens 28S ribosomal RNA (LOC124907663), rRNA
>XR_007086121.1 PREDICTED: Homo sapiens 5.8S ribosomal RNA (LOC124907662), rRNA
>XR_007086120.1 PREDICTED: Homo sapiens 28S ribosomal RNA (LOC124907661), rRNA
>XR_007086119.1 PREDICTED: Homo sapiens 28S ribosomal RNA (LOC124907660), rRNA
>XR_007086118.1 PREDICTED: Homo sapiens 28S ribosomal RNA (LOC124907659), rRNA
>XR_007086117.1 PREDICTED: Homo sapiens 28S ribosomal RNA (LOC124907658), rRNA
>XR_007086116.1 PREDICTED: Homo sapiens 28S ribosomal RNA (LOC124907657), rRNA
>XR_007086115.1 PREDICTED: Homo sapiens 28S ribosomal RNA (LOC124907656), rRNA
>XR_007086114.1 PREDICTED: Homo sapiens 5.8S ribosomal RNA (LOC124907655), rRNA
>XR_007086113.1 PREDICTED: Homo sapiens 18S ribosomal RNA (LOC124907654), rRNA
>XR_007086112.1 PREDICTED: Homo sapiens 18S ribosomal RNA (LOC124907653), rRNA
>XR_007086111.1 PREDICTED: Homo sapiens 18S ribosomal RNA (LOC124907652), rRNA
>XR_007086110.1 PREDICTED: Homo sapiens 18S ribosomal RNA (LOC124907651), rRNA
>XR_007086109.1 PREDICTED: Homo sapiens 18S ribosomal RNA (LOC124907650), rRNA
>XR_007086108.1 PREDICTED: Homo sapiens 18S ribosomal RNA (LOC124907649), rRNA
>XR_007086106.1 PREDICTED: Homo sapiens 18S ribosomal RNA (LOC124907648), rRNA
>XR_007086105.1 PREDICTED: Homo sapiens 18S ribosomal RNA (LOC124907647), rRNA
>XR_007086104.1 PREDICTED: Homo sapiens 18S ribosomal RNA (LOC124907646), rRNA
>XR_007086103.1 PREDICTED: Homo sapiens 18S ribosomal RNA (LOC124907645), rRNA
>XR_007086102.1 PREDICTED: Homo sapiens 5.8S ribosomal RNA (LOC124907644), rRNA
>XR_007086100.1 PREDICTED: Homo sapiens 18S ribosomal RNA (LOC124907643), rRNA
>XR_007086099.1 PREDICTED: Homo sapiens 18S ribosomal RNA (LOC124907642), rRNA
>XR_007086098.1 PREDICTED: Homo sapiens 18S ribosomal RNA (LOC124907641), rRNA
>XR_007086097.1 PREDICTED: Homo sapiens 18S ribosomal RNA (LOC124907640), rRNA
>XR_007086096.1 PREDICTED: Homo sapiens 18S ribosomal RNA (LOC124907639), rRNA
>XR_007086094.1 PREDICTED: Homo sapiens 18S ribosomal RNA (LOC124907638), rRNA
>XR_007086093.1 PREDICTED: Homo sapiens 18S ribosomal RNA (LOC124907637), rRNA
>XR_007086092.1 PREDICTED: Homo sapiens 18S ribosomal RNA (LOC124907636), rRNA
>XR_007086091.1 PREDICTED: Homo sapiens 18S ribosomal RNA (LOC124907635), rRNA
>XR_007086090.1 PREDICTED: Homo sapiens 18S ribosomal RNA (LOC124907634), rRNA
>XR_007086089.1 PREDICTED: Homo sapiens 5.8S ribosomal RNA (LOC124907633), rRNA
>XR_007086088.1 PREDICTED: Homo sapiens 18S ribosomal RNA (LOC124907632), rRNA
>XR_007086087.1 PREDICTED: Homo sapiens 18S ribosomal RNA (LOC124907631), rRNA
>XR_007086086.1 PREDICTED: Homo sapiens 18S ribosomal RNA (LOC124907630), rRNA
>XR_007086085.1 PREDICTED: Homo sapiens 18S ribosomal RNA (LOC124907629), rRNA
>XR_007086084.1 PREDICTED: Homo sapiens 18S ribosomal RNA (LOC124907628), rRNA
>XR_007086083.1 PREDICTED: Homo sapiens 18S ribosomal RNA (LOC124907627), rRNA
>XR_007086082.1 PREDICTED: Homo sapiens 18S ribosomal RNA (LOC124907626), rRNA
>XR_007086081.1 PREDICTED: Homo sapiens 18S ribosomal RNA (LOC124907625), rRNA
>XR_007086080.1 PREDICTED: Homo sapiens 18S ribosomal RNA (LOC124907624), rRNA
>XR_007086078.1 PREDICTED: Homo sapiens 18S ribosomal RNA (LOC124907623), rRNA
>XR_007086077.1 PREDICTED: Homo sapiens 5.8S ribosomal RNA (LOC124907622), rRNA
>XR_007086076.1 PREDICTED: Homo sapiens 18S ribosomal RNA (LOC124907621), rRNA
>XR_007086075.1 PREDICTED: Homo sapiens 18S ribosomal RNA (LOC124907620), rRNA
>XR_007086074.1 PREDICTED: Homo sapiens 18S ribosomal RNA (LOC124907619), rRNA
>XR_007086073.1 PREDICTED: Homo sapiens 18S ribosomal RNA (LOC124907618), rRNA
>XR_007086072.1 PREDICTED: Homo sapiens 18S ribosomal RNA (LOC124907617), rRNA
>XR_007086071.1 PREDICTED: Homo sapiens 18S ribosomal RNA (LOC124907616), rRNA
>XR_007086070.1 PREDICTED: Homo sapiens 18S ribosomal RNA (LOC124907615), rRNA
>XR_007086069.1 PREDICTED: Homo sapiens 18S ribosomal RNA (LOC124907614), rRNA
>XR_007086068.1 PREDICTED: Homo sapiens 18S ribosomal RNA (LOC124907613), rRNA
>XR_007086067.1 PREDICTED: Homo sapiens 18S ribosomal RNA (LOC124907612), rRNA
>XR_007086066.1 PREDICTED: Homo sapiens 5.8S ribosomal RNA (LOC124907611), rRNA
>XR_007086065.1 PREDICTED: Homo sapiens 18S ribosomal RNA (LOC124907610), rRNA
>XR_007086064.1 PREDICTED: Homo sapiens 18S ribosomal RNA (LOC124907609), rRNA
>XR_007086063.1 PREDICTED: Homo sapiens 18S ribosomal RNA (LOC124907608), rRNA
>XR_007086062.1 PREDICTED: Homo sapiens 18S ribosomal RNA (LOC124907607), rRNA
>XR_007086061.1 PREDICTED: Homo sapiens 18S ribosomal RNA (LOC124907606), rRNA
>XR_007086060.1 PREDICTED: Homo sapiens 18S ribosomal RNA (LOC124907605), rRNA
>XR_007086059.1 PREDICTED: Homo sapiens 18S ribosomal RNA (LOC124907604), rRNA
>XR_007086057.1 PREDICTED: Homo sapiens 18S ribosomal RNA (LOC124907603), rRNA
>XR_007086056.1 PREDICTED: Homo sapiens 18S ribosomal RNA (LOC124907602), rRNA
>XR_007086055.1 PREDICTED: Homo sapiens 18S ribosomal RNA (LOC124907601), rRNA
>XR_007086054.1 PREDICTED: Homo sapiens 5.8S ribosomal RNA (LOC124907600), rRNA
>XR_007086050.1 PREDICTED: Homo sapiens 5.8S ribosomal RNA (LOC124907598), rRNA
>XR_007086039.1 PREDICTED: Homo sapiens 5.8S ribosomal RNA (LOC124907597), rRNA
>XR_007086032.1 PREDICTED: Homo sapiens 5.8S ribosomal RNA (LOC124907596), rRNA
>XR_007086026.1 PREDICTED: Homo sapiens 5.8S ribosomal RNA (LOC124907595), rRNA
>XR_007086025.1 PREDICTED: Homo sapiens 5.8S ribosomal RNA (LOC124907594), rRNA
>XR_007086024.1 PREDICTED: Homo sapiens 5.8S ribosomal RNA (LOC124907593), rRNA
>XR_007086023.1 PREDICTED: Homo sapiens 5.8S ribosomal RNA (LOC124907592), rRNA
>XR_007086022.1 PREDICTED: Homo sapiens 5.8S ribosomal RNA (LOC124907591), rRNA
>XR_007086021.1 PREDICTED: Homo sapiens 5.8S ribosomal RNA (LOC124907590), rRNA
>XR_007086020.1 PREDICTED: Homo sapiens 5.8S ribosomal RNA (LOC124907589), rRNA
>XR_007086019.1 PREDICTED: Homo sapiens 5.8S ribosomal RNA (LOC124907588), rRNA
>XR_007086018.1 PREDICTED: Homo sapiens 5.8S ribosomal RNA (LOC124907587), rRNA
>XR_007086012.1 PREDICTED: Homo sapiens 5.8S ribosomal RNA (LOC124907586), rRNA
>XR_007086011.1 PREDICTED: Homo sapiens 5.8S ribosomal RNA (LOC124907585), rRNA
>XR_007086010.1 PREDICTED: Homo sapiens 5.8S ribosomal RNA (LOC124907584), rRNA
>XR_007086004.1 PREDICTED: Homo sapiens 5.8S ribosomal RNA (LOC124907582), rRNA
>XR_007086003.1 PREDICTED: Homo sapiens 5.8S ribosomal RNA (LOC124907581), rRNA
>XR_007086002.1 PREDICTED: Homo sapiens 5.8S ribosomal RNA (LOC124907580), rRNA
>XR_007086001.1 PREDICTED: Homo sapiens 5.8S ribosomal RNA (LOC124907579), rRNA
>XR_007086000.1 PREDICTED: Homo sapiens 5.8S ribosomal RNA (LOC124907578), rRNA
>XR_007085999.1 PREDICTED: Homo sapiens 5.8S ribosomal RNA (LOC124907577), rRNA
>XR_007085998.1 PREDICTED: Homo sapiens 5.8S ribosomal RNA (LOC124907576), rRNA
>XR_007085997.1 PREDICTED: Homo sapiens 5.8S ribosomal RNA (LOC124907575), rRNA
>XR_007085996.1 PREDICTED: Homo sapiens 5.8S ribosomal RNA (LOC124907574), rRNA
>XR_007085995.1 PREDICTED: Homo sapiens 5.8S ribosomal RNA (LOC124907573), rRNA
>XR_007085994.1 PREDICTED: Homo sapiens 5.8S ribosomal RNA (LOC124907572), rRNA
>XR_007085254.1 PREDICTED: Homo sapiens 5.8S ribosomal RNA (LOC124907486), rRNA
>XR_007085253.1 PREDICTED: Homo sapiens 5.8S ribosomal RNA (LOC124907485), rRNA
>XR_007085252.1 PREDICTED: Homo sapiens 5.8S ribosomal RNA (LOC124907484), rRNA
>XR_007085251.1 PREDICTED: Homo sapiens 5.8S ribosomal RNA (LOC124907483), rRNA
>XR_007085250.1 PREDICTED: Homo sapiens 5.8S ribosomal RNA (LOC124907482), rRNA
>XR_007085249.1 PREDICTED: Homo sapiens 5.8S ribosomal RNA (LOC124907481), rRNA
>XR_007085248.1 PREDICTED: Homo sapiens 5.8S ribosomal RNA (LOC124907480), rRNA
>XR_007085247.1 PREDICTED: Homo sapiens 5.8S ribosomal RNA (LOC124907479), rRNA
>XR_007085246.1 PREDICTED: Homo sapiens 5.8S ribosomal RNA (LOC124907478), rRNA
>XR_007085245.1 PREDICTED: Homo sapiens 5.8S ribosomal RNA (LOC124907477), rRNA
>XR_007085244.1 PREDICTED: Homo sapiens 5.8S ribosomal RNA (LOC124907476), rRNA
>XR_007085243.1 PREDICTED: Homo sapiens 5.8S ribosomal RNA (LOC124907475), rRNA
>XR_007085242.1 PREDICTED: Homo sapiens 28S ribosomal RNA (LOC124907474), rRNA
>XR_007085241.1 PREDICTED: Homo sapiens 28S ribosomal RNA (LOC124907473), rRNA
>XR_007085240.1 PREDICTED: Homo sapiens 28S ribosomal RNA (LOC124907472), rRNA
>XR_007085239.1 PREDICTED: Homo sapiens 28S ribosomal RNA (LOC124907471), rRNA
>XR_007085238.1 PREDICTED: Homo sapiens 28S ribosomal RNA (LOC124907470), rRNA
>XR_007085237.1 PREDICTED: Homo sapiens 28S ribosomal RNA (LOC124907469), rRNA
>XR_007085236.1 PREDICTED: Homo sapiens 28S ribosomal RNA (LOC124907468), rRNA
>XR_007085235.1 PREDICTED: Homo sapiens 5.8S ribosomal RNA (LOC124907467), rRNA
>XR_007085234.1 PREDICTED: Homo sapiens 28S ribosomal RNA (LOC124907466), rRNA
>XR_007085233.1 PREDICTED: Homo sapiens 28S ribosomal RNA (LOC124907465), rRNA
>XR_007085232.1 PREDICTED: Homo sapiens 28S ribosomal RNA (LOC124907464), rRNA
>XR_007085231.1 PREDICTED: Homo sapiens 28S ribosomal RNA (LOC124907463), rRNA
>XR_007085230.1 PREDICTED: Homo sapiens 28S ribosomal RNA (LOC124907462), rRNA
>XR_007085229.1 PREDICTED: Homo sapiens 28S ribosomal RNA (LOC124907461), rRNA
>XR_007085228.1 PREDICTED: Homo sapiens 28S ribosomal RNA (LOC124907460), rRNA
>XR_007085227.1 PREDICTED: Homo sapiens 28S ribosomal RNA (LOC124907459), rRNA
>XR_007085226.1 PREDICTED: Homo sapiens 5.8S ribosomal RNA (LOC124907458), rRNA
>XR_007085225.1 PREDICTED: Homo sapiens 18S ribosomal RNA (LOC124907457), rRNA
>XR_007085224.1 PREDICTED: Homo sapiens 18S ribosomal RNA (LOC124907456), rRNA
>XR_007085223.1 PREDICTED: Homo sapiens 18S ribosomal RNA (LOC124907455), rRNA
>XR_007085222.1 PREDICTED: Homo sapiens 18S ribosomal RNA (LOC124907454), rRNA
>XR_007085221.1 PREDICTED: Homo sapiens 18S ribosomal RNA (LOC124907453), rRNA
>XR_007085220.1 PREDICTED: Homo sapiens 18S ribosomal RNA (LOC124907452), rRNA
>XR_007085219.1 PREDICTED: Homo sapiens 18S ribosomal RNA (LOC124907451), rRNA
>XR_007085218.1 PREDICTED: Homo sapiens 5.8S ribosomal RNA (LOC124907450), rRNA
>XR_007085217.1 PREDICTED: Homo sapiens 18S ribosomal RNA (LOC124907449), rRNA
>XR_007085216.1 PREDICTED: Homo sapiens 18S ribosomal RNA (LOC124907448), rRNA
>XR_007085215.1 PREDICTED: Homo sapiens 18S ribosomal RNA (LOC124907447), rRNA
>XR_007085214.1 PREDICTED: Homo sapiens 18S ribosomal RNA (LOC124907446), rRNA
>XR_007085213.1 PREDICTED: Homo sapiens 18S ribosomal RNA (LOC124907445), rRNA
>XR_007085212.1 PREDICTED: Homo sapiens 18S ribosomal RNA (LOC124907444), rRNA
>XR_007085211.1 PREDICTED: Homo sapiens 18S ribosomal RNA (LOC124907443), rRNA
>XR_007085210.1 PREDICTED: Homo sapiens 18S ribosomal RNA (LOC124907442), rRNA
>XR_007085209.1 PREDICTED: Homo sapiens 18S ribosomal RNA (LOC124907441), rRNA
>XR_007085208.1 PREDICTED: Homo sapiens 5.8S ribosomal RNA (LOC124907440), rRNA
>XR_007085201.1 PREDICTED: Homo sapiens 5.8S ribosomal RNA (LOC124907439), rRNA
>XR_007084409.1 PREDICTED: Homo sapiens 5.8S ribosomal RNA (LOC124907343), rRNA
>XR_007084408.1 PREDICTED: Homo sapiens 5.8S ribosomal RNA (LOC124907342), rRNA
>XR_007084407.1 PREDICTED: Homo sapiens 5.8S ribosomal RNA (LOC124907341), rRNA
>XR_007084406.1 PREDICTED: Homo sapiens 5.8S ribosomal RNA (LOC124907340), rRNA
>XR_007084405.1 PREDICTED: Homo sapiens 5.8S ribosomal RNA (LOC124907339), rRNA
>XR_007084404.1 PREDICTED: Homo sapiens 5.8S ribosomal RNA (LOC124907338), rRNA
>XR_007084403.1 PREDICTED: Homo sapiens 5.8S ribosomal RNA (LOC124907337), rRNA
>XR_007084402.1 PREDICTED: Homo sapiens 5.8S ribosomal RNA (LOC124907336), rRNA
>XR_007084401.1 PREDICTED: Homo sapiens 5.8S ribosomal RNA (LOC124907335), rRNA
>XR_007084400.1 PREDICTED: Homo sapiens 5.8S ribosomal RNA (LOC124907334), rRNA
>XR_007084399.1 PREDICTED: Homo sapiens 5.8S ribosomal RNA (LOC124907333), rRNA
>XR_007084398.1 PREDICTED: Homo sapiens 5.8S ribosomal RNA (LOC124907332), rRNA
>XR_007084397.1 PREDICTED: Homo sapiens 5.8S ribosomal RNA (LOC124907331), rRNA
>XR_007084396.1 PREDICTED: Homo sapiens 5.8S ribosomal RNA (LOC124907330), rRNA
>XR_007084395.1 PREDICTED: Homo sapiens 5.8S ribosomal RNA (LOC124907329), rRNA
>XR_007084394.1 PREDICTED: Homo sapiens 5.8S ribosomal RNA (LOC124907328), rRNA
>XR_007084393.1 PREDICTED: Homo sapiens 5.8S ribosomal RNA (LOC124907327), rRNA
>XR_007084392.1 PREDICTED: Homo sapiens 28S ribosomal RNA (LOC124907326), rRNA
>XR_007084391.1 PREDICTED: Homo sapiens 28S ribosomal RNA (LOC124907325), rRNA
>XR_007084390.1 PREDICTED: Homo sapiens 5.8S ribosomal RNA (LOC124907324), rRNA
>XR_007084389.1 PREDICTED: Homo sapiens 28S ribosomal RNA (LOC124907323), rRNA
>XR_007084388.1 PREDICTED: Homo sapiens 28S ribosomal RNA (LOC124907322), rRNA
>XR_007084387.1 PREDICTED: Homo sapiens 28S ribosomal RNA (LOC124907321), rRNA
>XR_007084386.1 PREDICTED: Homo sapiens 28S ribosomal RNA (LOC124907320), rRNA
>XR_007084385.1 PREDICTED: Homo sapiens 28S ribosomal RNA (LOC124907319), rRNA
>XR_007084384.1 PREDICTED: Homo sapiens 28S ribosomal RNA (LOC124907318), rRNA
>XR_007084383.1 PREDICTED: Homo sapiens 28S ribosomal RNA (LOC124907317), rRNA
>XR_007084382.1 PREDICTED: Homo sapiens 28S ribosomal RNA (LOC124907316), rRNA
>XR_007084381.1 PREDICTED: Homo sapiens 28S ribosomal RNA (LOC124907315), rRNA
>XR_007084380.1 PREDICTED: Homo sapiens 28S ribosomal RNA (LOC124907314), rRNA
>XR_007084379.1 PREDICTED: Homo sapiens 5.8S ribosomal RNA (LOC124907313), rRNA
>XR_007084378.1 PREDICTED: Homo sapiens 28S ribosomal RNA (LOC124907312), rRNA
>XR_007084377.1 PREDICTED: Homo sapiens 28S ribosomal RNA (LOC124907311), rRNA
>XR_007084376.1 PREDICTED: Homo sapiens 28S ribosomal RNA (LOC124907310), rRNA
>XR_007084375.1 PREDICTED: Homo sapiens 28S ribosomal RNA (LOC124907309), rRNA
>XR_007084374.1 PREDICTED: Homo sapiens 28S ribosomal RNA (LOC124907308), rRNA
>XR_007084373.1 PREDICTED: Homo sapiens 28S ribosomal RNA (LOC124907307), rRNA
>XR_007084372.1 PREDICTED: Homo sapiens 28S ribosomal RNA (LOC124907306), rRNA
>XR_007084371.1 PREDICTED: Homo sapiens 28S ribosomal RNA (LOC124907305), rRNA
>XR_007084370.1 PREDICTED: Homo sapiens 28S ribosomal RNA (LOC124907304), rRNA
>XR_007084369.1 PREDICTED: Homo sapiens 28S ribosomal RNA (LOC124907303), rRNA
>XR_007084368.1 PREDICTED: Homo sapiens 5.8S ribosomal RNA (LOC124907302), rRNA
>XR_007084367.1 PREDICTED: Homo sapiens 28S ribosomal RNA (LOC124907301), rRNA
>XR_007084366.1 PREDICTED: Homo sapiens 28S ribosomal RNA (LOC124907300), rRNA
>XR_007084365.1 PREDICTED: Homo sapiens 28S ribosomal RNA (LOC124907299), rRNA
>XR_007084364.1 PREDICTED: Homo sapiens 28S ribosomal RNA (LOC124907298), rRNA
>XR_007084363.1 PREDICTED: Homo sapiens 28S ribosomal RNA (LOC124907297), rRNA
>XR_007084362.1 PREDICTED: Homo sapiens 28S ribosomal RNA (LOC124907296), rRNA
>XR_007084361.1 PREDICTED: Homo sapiens 28S ribosomal RNA (LOC124907295), rRNA
>XR_007084360.1 PREDICTED: Homo sapiens 28S ribosomal RNA (LOC124907294), rRNA
>XR_007084359.1 PREDICTED: Homo sapiens 28S ribosomal RNA (LOC124907293), rRNA
>XR_007084358.1 PREDICTED: Homo sapiens 28S ribosomal RNA (LOC124907292), rRNA
>XR_007084357.1 PREDICTED: Homo sapiens 5.8S ribosomal RNA (LOC124907291), rRNA
>XR_007084356.1 PREDICTED: Homo sapiens 28S ribosomal RNA (LOC124907290), rRNA
>XR_007084355.1 PREDICTED: Homo sapiens 28S ribosomal RNA (LOC124907289), rRNA
>XR_007084354.1 PREDICTED: Homo sapiens 28S ribosomal RNA (LOC124907288), rRNA
>XR_007084353.1 PREDICTED: Homo sapiens 28S ribosomal RNA (LOC124907287), rRNA
>XR_007084352.1 PREDICTED: Homo sapiens 28S ribosomal RNA (LOC124907286), rRNA
>XR_007084351.1 PREDICTED: Homo sapiens 28S ribosomal RNA (LOC124907285), rRNA
>XR_007084350.1 PREDICTED: Homo sapiens 28S ribosomal RNA (LOC124907284), rRNA
>XR_007084349.1 PREDICTED: Homo sapiens 28S ribosomal RNA (LOC124907283), rRNA
>XR_007084348.1 PREDICTED: Homo sapiens 28S ribosomal RNA (LOC124907282), rRNA
>XR_007084347.1 PREDICTED: Homo sapiens 28S ribosomal RNA (LOC124907281), rRNA
>XR_007084346.1 PREDICTED: Homo sapiens 5.8S ribosomal RNA (LOC124907280), rRNA
>XR_007084345.1 PREDICTED: Homo sapiens 28S ribosomal RNA (LOC124907279), rRNA
>XR_007084344.1 PREDICTED: Homo sapiens 28S ribosomal RNA (LOC124907278), rRNA
>XR_007084343.1 PREDICTED: Homo sapiens 28S ribosomal RNA (LOC124907277), rRNA
>XR_007084342.1 PREDICTED: Homo sapiens 28S ribosomal RNA (LOC124907276), rRNA
>XR_007084341.1 PREDICTED: Homo sapiens 28S ribosomal RNA (LOC124907275), rRNA
>XR_007084340.1 PREDICTED: Homo sapiens 28S ribosomal RNA (LOC124907274), rRNA
>XR_007084339.1 PREDICTED: Homo sapiens 28S ribosomal RNA (LOC124907273), rRNA
>XR_007084338.1 PREDICTED: Homo sapiens 28S ribosomal RNA (LOC124907272), rRNA
>XR_007084337.1 PREDICTED: Homo sapiens 28S ribosomal RNA (LOC124907271), rRNA
>XR_007084336.1 PREDICTED: Homo sapiens 28S ribosomal RNA (LOC124907270), rRNA
>XR_007084335.1 PREDICTED: Homo sapiens 5.8S ribosomal RNA (LOC124907269), rRNA
>XR_007084334.1 PREDICTED: Homo sapiens 28S ribosomal RNA (LOC124907268), rRNA
>XR_007084333.1 PREDICTED: Homo sapiens 28S ribosomal RNA (LOC124907267), rRNA
>XR_007084332.1 PREDICTED: Homo sapiens 28S ribosomal RNA (LOC124907266), rRNA
>XR_007084331.1 PREDICTED: Homo sapiens 28S ribosomal RNA (LOC124907265), rRNA
>XR_007084330.1 PREDICTED: Homo sapiens 28S ribosomal RNA (LOC124907264), rRNA
>XR_007084329.1 PREDICTED: Homo sapiens 28S ribosomal RNA (LOC124907263), rRNA
>XR_007084328.1 PREDICTED: Homo sapiens 28S ribosomal RNA (LOC124907262), rRNA
>XR_007084327.1 PREDICTED: Homo sapiens 28S ribosomal RNA (LOC124907261), rRNA
>XR_007084326.1 PREDICTED: Homo sapiens 28S ribosomal RNA (LOC124907260), rRNA
>XR_007084325.1 PREDICTED: Homo sapiens 28S ribosomal RNA (LOC124907259), rRNA
>XR_007084324.1 PREDICTED: Homo sapiens 5.8S ribosomal RNA (LOC124907258), rRNA
>XR_007084323.1 PREDICTED: Homo sapiens 28S ribosomal RNA (LOC124907257), rRNA
>XR_007084321.1 PREDICTED: Homo sapiens 28S ribosomal RNA (LOC124907256), rRNA
>XR_007084320.1 PREDICTED: Homo sapiens 28S ribosomal RNA (LOC124907255), rRNA
>XR_007084319.1 PREDICTED: Homo sapiens 28S ribosomal RNA (LOC124907254), rRNA
>XR_007084318.1 PREDICTED: Homo sapiens 28S ribosomal RNA (LOC124907253), rRNA
>XR_007084317.1 PREDICTED: Homo sapiens 28S ribosomal RNA (LOC124907252), rRNA
>XR_007084316.1 PREDICTED: Homo sapiens 28S ribosomal RNA (LOC124907251), rRNA
>XR_007084315.1 PREDICTED: Homo sapiens 28S ribosomal RNA (LOC124907250), rRNA
>XR_007084314.1 PREDICTED: Homo sapiens 28S ribosomal RNA (LOC124907249), rRNA
>XR_007084313.1 PREDICTED: Homo sapiens 5.8S ribosomal RNA (LOC124907248), rRNA
>XR_007084312.1 PREDICTED: Homo sapiens 28S ribosomal RNA (LOC124907247), rRNA
>XR_007084311.1 PREDICTED: Homo sapiens 28S ribosomal RNA (LOC124907246), rRNA
>XR_007084310.1 PREDICTED: Homo sapiens 28S ribosomal RNA (LOC124907245), rRNA
>XR_007084309.1 PREDICTED: Homo sapiens 28S ribosomal RNA (LOC124907244), rRNA
>XR_007084308.1 PREDICTED: Homo sapiens 18S ribosomal RNA (LOC124907243), rRNA
>XR_007084307.1 PREDICTED: Homo sapiens 18S ribosomal RNA (LOC124907242), rRNA
>XR_007084306.1 PREDICTED: Homo sapiens 18S ribosomal RNA (LOC124907241), rRNA
>XR_007084305.1 PREDICTED: Homo sapiens 18S ribosomal RNA (LOC124907240), rRNA
>XR_007084304.1 PREDICTED: Homo sapiens 18S ribosomal RNA (LOC124907239), rRNA
>XR_007084303.1 PREDICTED: Homo sapiens 5.8S ribosomal RNA (LOC124907238), rRNA
>XR_007084302.1 PREDICTED: Homo sapiens 18S ribosomal RNA (LOC124907237), rRNA
>XR_007084301.1 PREDICTED: Homo sapiens 18S ribosomal RNA (LOC124907236), rRNA
>XR_007084300.1 PREDICTED: Homo sapiens 18S ribosomal RNA (LOC124907235), rRNA
>XR_007084299.1 PREDICTED: Homo sapiens 18S ribosomal RNA (LOC124907234), rRNA
>XR_007084298.1 PREDICTED: Homo sapiens 18S ribosomal RNA (LOC124907233), rRNA
>XR_007084297.1 PREDICTED: Homo sapiens 18S ribosomal RNA (LOC124907232), rRNA
>XR_007084296.1 PREDICTED: Homo sapiens 18S ribosomal RNA (LOC124907231), rRNA
>XR_007084295.1 PREDICTED: Homo sapiens 18S ribosomal RNA (LOC124907230), rRNA
>XR_007084294.1 PREDICTED: Homo sapiens 18S ribosomal RNA (LOC124907229), rRNA
>XR_007084293.1 PREDICTED: Homo sapiens 18S ribosomal RNA (LOC124907228), rRNA
>XR_007084292.1 PREDICTED: Homo sapiens 5.8S ribosomal RNA (LOC124907227), rRNA
>XR_007084291.1 PREDICTED: Homo sapiens 18S ribosomal RNA (LOC124907226), rRNA
>XR_007084290.1 PREDICTED: Homo sapiens 18S ribosomal RNA (LOC124907225), rRNA
>XR_007084289.1 PREDICTED: Homo sapiens 18S ribosomal RNA (LOC124907224), rRNA
>XR_007084288.1 PREDICTED: Homo sapiens 18S ribosomal RNA (LOC124907223), rRNA
>XR_007084287.1 PREDICTED: Homo sapiens 18S ribosomal RNA (LOC124907222), rRNA
>XR_007084286.1 PREDICTED: Homo sapiens 18S ribosomal RNA (LOC124907221), rRNA
>XR_007084285.1 PREDICTED: Homo sapiens 18S ribosomal RNA (LOC124907220), rRNA
>XR_007084284.1 PREDICTED: Homo sapiens 18S ribosomal RNA (LOC124907219), rRNA
>XR_007084283.1 PREDICTED: Homo sapiens 18S ribosomal RNA (LOC124907218), rRNA
>XR_007084282.1 PREDICTED: Homo sapiens 18S ribosomal RNA (LOC124907217), rRNA
>XR_007084281.1 PREDICTED: Homo sapiens 5.8S ribosomal RNA (LOC124907216), rRNA
>XR_007084280.1 PREDICTED: Homo sapiens 18S ribosomal RNA (LOC124907215), rRNA
>XR_007084279.1 PREDICTED: Homo sapiens 18S ribosomal RNA (LOC124907214), rRNA
>XR_007084278.1 PREDICTED: Homo sapiens 18S ribosomal RNA (LOC124907213), rRNA
>XR_007084277.1 PREDICTED: Homo sapiens 18S ribosomal RNA (LOC124907212), rRNA
>XR_007084276.1 PREDICTED: Homo sapiens 18S ribosomal RNA (LOC124907211), rRNA
>XR_007084275.1 PREDICTED: Homo sapiens 18S ribosomal RNA (LOC124907210), rRNA
>XR_007084274.1 PREDICTED: Homo sapiens 18S ribosomal RNA (LOC124907209), rRNA
>XR_007084273.1 PREDICTED: Homo sapiens 18S ribosomal RNA (LOC124907208), rRNA
>XR_007084272.1 PREDICTED: Homo sapiens 18S ribosomal RNA (LOC124907207), rRNA
>XR_007084271.1 PREDICTED: Homo sapiens 18S ribosomal RNA (LOC124907206), rRNA
>XR_007084270.1 PREDICTED: Homo sapiens 5.8S ribosomal RNA (LOC124907205), rRNA
>XR_007084269.1 PREDICTED: Homo sapiens 18S ribosomal RNA (LOC124907204), rRNA
>XR_007084268.1 PREDICTED: Homo sapiens 18S ribosomal RNA (LOC124907203), rRNA
>XR_007084267.1 PREDICTED: Homo sapiens 18S ribosomal RNA (LOC124907202), rRNA
>XR_007084266.1 PREDICTED: Homo sapiens 18S ribosomal RNA (LOC124907201), rRNA
>XR_007084265.1 PREDICTED: Homo sapiens 18S ribosomal RNA (LOC124907200), rRNA
>XR_007084264.1 PREDICTED: Homo sapiens 18S ribosomal RNA (LOC124907199), rRNA
>XR_007084263.1 PREDICTED: Homo sapiens 18S ribosomal RNA (LOC124907198), rRNA
>XR_007084262.1 PREDICTED: Homo sapiens 18S ribosomal RNA (LOC124907197), rRNA
>XR_007084261.1 PREDICTED: Homo sapiens 18S ribosomal RNA (LOC124907196), rRNA
>XR_007084260.1 PREDICTED: Homo sapiens 18S ribosomal RNA (LOC124907195), rRNA
>XR_007084259.1 PREDICTED: Homo sapiens 5.8S ribosomal RNA (LOC124907194), rRNA
>XR_007084258.1 PREDICTED: Homo sapiens 18S ribosomal RNA (LOC124907193), rRNA
>XR_007084257.1 PREDICTED: Homo sapiens 18S ribosomal RNA (LOC124907192), rRNA
>XR_007084256.1 PREDICTED: Homo sapiens 18S ribosomal RNA (LOC124907191), rRNA
>XR_007084255.1 PREDICTED: Homo sapiens 18S ribosomal RNA (LOC124907190), rRNA
>XR_007084254.1 PREDICTED: Homo sapiens 18S ribosomal RNA (LOC124907189), rRNA
>XR_007084253.1 PREDICTED: Homo sapiens 18S ribosomal RNA (LOC124907188), rRNA
>XR_007084252.1 PREDICTED: Homo sapiens 18S ribosomal RNA (LOC124907187), rRNA
>XR_007084251.1 PREDICTED: Homo sapiens 18S ribosomal RNA (LOC124907186), rRNA
>XR_007084250.1 PREDICTED: Homo sapiens 18S ribosomal RNA (LOC124907185), rRNA
>XR_007084249.1 PREDICTED: Homo sapiens 18S ribosomal RNA (LOC124907184), rRNA
>XR_007084248.1 PREDICTED: Homo sapiens 5.8S ribosomal RNA (LOC124907183), rRNA
>XR_007084247.1 PREDICTED: Homo sapiens 18S ribosomal RNA (LOC124907182), rRNA
>XR_007084246.1 PREDICTED: Homo sapiens 18S ribosomal RNA (LOC124907181), rRNA
>XR_007084245.1 PREDICTED: Homo sapiens 18S ribosomal RNA (LOC124907180), rRNA
>XR_007084244.1 PREDICTED: Homo sapiens 18S ribosomal RNA (LOC124907179), rRNA
>XR_007084243.1 PREDICTED: Homo sapiens 18S ribosomal RNA (LOC124907178), rRNA
>XR_007084242.1 PREDICTED: Homo sapiens 18S ribosomal RNA (LOC124907177), rRNA
>XR_007084241.1 PREDICTED: Homo sapiens 18S ribosomal RNA (LOC124907176), rRNA
>XR_007084240.1 PREDICTED: Homo sapiens 18S ribosomal RNA (LOC124907175), rRNA
>XR_007084239.1 PREDICTED: Homo sapiens 18S ribosomal RNA (LOC124907174), rRNA
>XR_007084238.1 PREDICTED: Homo sapiens 18S ribosomal RNA (LOC124907173), rRNA
>XR_007084236.1 PREDICTED: Homo sapiens 5.8S ribosomal RNA (LOC124907172), rRNA
>XR_007084235.1 PREDICTED: Homo sapiens 18S ribosomal RNA (LOC124907171), rRNA
>XR_007084234.1 PREDICTED: Homo sapiens 18S ribosomal RNA (LOC124907170), rRNA
>XR_007084233.1 PREDICTED: Homo sapiens 18S ribosomal RNA (LOC124907169), rRNA
>XR_007084232.1 PREDICTED: Homo sapiens 18S ribosomal RNA (LOC124907168), rRNA
>XR_007084230.1 PREDICTED: Homo sapiens 18S ribosomal RNA (LOC124907167), rRNA
>XR_007084229.1 PREDICTED: Homo sapiens 18S ribosomal RNA (LOC124907166), rRNA
>XR_007084228.1 PREDICTED: Homo sapiens 18S ribosomal RNA (LOC124907165), rRNA
>XR_007084227.1 PREDICTED: Homo sapiens 18S ribosomal RNA (LOC124907164), rRNA
>XR_007084226.1 PREDICTED: Homo sapiens 18S ribosomal RNA (LOC124907163), rRNA
>XR_007084225.1 PREDICTED: Homo sapiens 18S ribosomal RNA (LOC124907162), rRNA
>XR_007084224.1 PREDICTED: Homo sapiens 18S ribosomal RNA (LOC124907161), rRNA
>XR_007084215.1 PREDICTED: Homo sapiens 5.8S ribosomal RNA (LOC124907160), rRNA
>XR_007084200.1 PREDICTED: Homo sapiens 5.8S ribosomal RNA (LOC124907156), rRNA
>XR_007084199.1 PREDICTED: Homo sapiens 5.8S ribosomal RNA (LOC124907155), rRNA
>XR_007084198.1 PREDICTED: Homo sapiens 5.8S ribosomal RNA (LOC124907154), rRNA
>XR_007084197.1 PREDICTED: Homo sapiens 5.8S ribosomal RNA (LOC124907153), rRNA
>XR_007084196.1 PREDICTED: Homo sapiens 5.8S ribosomal RNA (LOC124907152), rRNA
>XR_007084195.1 PREDICTED: Homo sapiens 5.8S ribosomal RNA (LOC124907151), rRNA
>XR_007084194.1 PREDICTED: Homo sapiens 5.8S ribosomal RNA (LOC124907150), rRNA
>XR_007084193.1 PREDICTED: Homo sapiens 5.8S ribosomal RNA (LOC124907149), rRNA
>XR_007084192.1 PREDICTED: Homo sapiens 5.8S ribosomal RNA (LOC124907148), rRNA
>XR_007084191.1 PREDICTED: Homo sapiens 5.8S ribosomal RNA (LOC124907147), rRNA
>XR_007084190.1 PREDICTED: Homo sapiens 5.8S ribosomal RNA (LOC124907146), rRNA
>XR_007084189.1 PREDICTED: Homo sapiens 5.8S ribosomal RNA (LOC124907145), rRNA
>XR_007084188.1 PREDICTED: Homo sapiens 5.8S ribosomal RNA (LOC124907144), rRNA
>XR_007084187.1 PREDICTED: Homo sapiens 5.8S ribosomal RNA (LOC124907143), rRNA
>XR_007084186.1 PREDICTED: Homo sapiens 5.8S ribosomal RNA (LOC124907142), rRNA
>XR_007084185.1 PREDICTED: Homo sapiens 5.8S ribosomal RNA (LOC124907141), rRNA
>XR_007084184.1 PREDICTED: Homo sapiens 5.8S ribosomal RNA (LOC124907140), rRNA
>XR_007084183.1 PREDICTED: Homo sapiens 5.8S ribosomal RNA (LOC124907139), rRNA
>XR_007084182.1 PREDICTED: Homo sapiens 5.8S ribosomal RNA (LOC124907138), rRNA
>XR_007084181.1 PREDICTED: Homo sapiens 5.8S ribosomal RNA (LOC124907137), rRNA
>XR_007084180.1 PREDICTED: Homo sapiens 5.8S ribosomal RNA (LOC124907136), rRNA
>XR_007084179.1 PREDICTED: Homo sapiens 5.8S ribosomal RNA (LOC124907135), rRNA
>XR_007084178.1 PREDICTED: Homo sapiens 5.8S ribosomal RNA (LOC124907134), rRNA
>XR_007084177.1 PREDICTED: Homo sapiens 5.8S ribosomal RNA (LOC124907133), rRNA
>XR_007084176.1 PREDICTED: Homo sapiens 5.8S ribosomal RNA (LOC124907132), rRNA
>XR_007084175.1 PREDICTED: Homo sapiens 5.8S ribosomal RNA (LOC124907131), rRNA
>XR_007084174.1 PREDICTED: Homo sapiens 5.8S ribosomal RNA (LOC124907130), rRNA
>XR_007084173.1 PREDICTED: Homo sapiens 5.8S ribosomal RNA (LOC124907129), rRNA
>XR_007084172.1 PREDICTED: Homo sapiens 5.8S ribosomal RNA (LOC124907128), rRNA
>XR_007084171.1 PREDICTED: Homo sapiens 5.8S ribosomal RNA (LOC124907127), rRNA
>XR_007084170.1 PREDICTED: Homo sapiens 5.8S ribosomal RNA (LOC124907126), rRNA
>XR_007084169.1 PREDICTED: Homo sapiens 5.8S ribosomal RNA (LOC124907125), rRNA
>XR_007084168.1 PREDICTED: Homo sapiens 5.8S ribosomal RNA (LOC124907124), rRNA
>XR_007084167.1 PREDICTED: Homo sapiens 5.8S ribosomal RNA (LOC124907123), rRNA
>XR_007084166.1 PREDICTED: Homo sapiens 5.8S ribosomal RNA (LOC124907122), rRNA
>XR_007084165.1 PREDICTED: Homo sapiens 5.8S ribosomal RNA (LOC124907121), rRNA
>XR_007084164.1 PREDICTED: Homo sapiens 5.8S ribosomal RNA (LOC124907120), rRNA
>XR_007084163.1 PREDICTED: Homo sapiens 5.8S ribosomal RNA (LOC124907119), rRNA
>XR_007084162.1 PREDICTED: Homo sapiens 5.8S ribosomal RNA (LOC124907118), rRNA
>XR_007084161.1 PREDICTED: Homo sapiens 5.8S ribosomal RNA (LOC124907117), rRNA
>XR_007084160.1 PREDICTED: Homo sapiens 5.8S ribosomal RNA (LOC124907116), rRNA
>XR_007084159.1 PREDICTED: Homo sapiens 5.8S ribosomal RNA (LOC124907115), rRNA
>XR_007084158.1 PREDICTED: Homo sapiens 5.8S ribosomal RNA (LOC124907114), rRNA
>XR_007071486.1 PREDICTED: Homo sapiens 5S ribosomal RNA (LOC124905846), rRNA
>XR_007071477.1 PREDICTED: Homo sapiens 5S ribosomal RNA (LOC124905845), rRNA
>XR_007071475.1 PREDICTED: Homo sapiens 5S ribosomal RNA (LOC124905844), rRNA
>XR_007071469.1 PREDICTED: Homo sapiens 5S ribosomal RNA (LOC124905843), rRNA
>XR_007071465.1 PREDICTED: Homo sapiens 5S ribosomal RNA (LOC124905842), rRNA
>XR_007071461.1 PREDICTED: Homo sapiens 5S ribosomal RNA (LOC124905841), rRNA
>XR_007071458.1 PREDICTED: Homo sapiens 5S ribosomal RNA (LOC124905840), rRNA
>XR_007071453.1 PREDICTED: Homo sapiens 5S ribosomal RNA (LOC124905839), rRNA
>XR_007071449.1 PREDICTED: Homo sapiens 5S ribosomal RNA (LOC124905838), rRNA
>XR_007071447.1 PREDICTED: Homo sapiens 5S ribosomal RNA (LOC124905837), rRNA
>XR_007071440.1 PREDICTED: Homo sapiens 5S ribosomal RNA (LOC124905836), rRNA
>XR_007071436.1 PREDICTED: Homo sapiens 5S ribosomal RNA (LOC124905835), rRNA
>XR_007071433.1 PREDICTED: Homo sapiens 5S ribosomal RNA (LOC124905834), rRNA
>XR_007071431.1 PREDICTED: Homo sapiens 5S ribosomal RNA (LOC124905833), rRNA
>XR_007071430.1 PREDICTED: Homo sapiens 5S ribosomal RNA (LOC124905832), rRNA
>XR_007071429.1 PREDICTED: Homo sapiens 5S ribosomal RNA (LOC124905831), rRNA
>XR_007071428.1 PREDICTED: Homo sapiens 5S ribosomal RNA (LOC124905830), rRNA
>XR_007071427.1 PREDICTED: Homo sapiens 5S ribosomal RNA (LOC124905829), rRNA
>XR_007071425.1 PREDICTED: Homo sapiens 5S ribosomal RNA (LOC124905828), rRNA
>XR_007071423.1 PREDICTED: Homo sapiens 5S ribosomal RNA (LOC124905827), rRNA
>XR_007071422.1 PREDICTED: Homo sapiens 5S ribosomal RNA (LOC124905826), rRNA
>XR_007071421.1 PREDICTED: Homo sapiens 5S ribosomal RNA (LOC124905825), rRNA
>XR_007071420.1 PREDICTED: Homo sapiens 5S ribosomal RNA (LOC124905824), rRNA
>XR_007071419.1 PREDICTED: Homo sapiens 5S ribosomal RNA (LOC124905823), rRNA
>XR_007071418.1 PREDICTED: Homo sapiens 5S ribosomal RNA (LOC124905822), rRNA
>XR_007071417.1 PREDICTED: Homo sapiens 5S ribosomal RNA (LOC124905821), rRNA
>XR_007071416.1 PREDICTED: Homo sapiens 5S ribosomal RNA (LOC124905820), rRNA
>XR_007071415.1 PREDICTED: Homo sapiens 5S ribosomal RNA (LOC124905819), rRNA
>XR_007071414.1 PREDICTED: Homo sapiens 5S ribosomal RNA (LOC124905818), rRNA
>XR_007071413.1 PREDICTED: Homo sapiens 5S ribosomal RNA (LOC124905817), rRNA
>XR_007071409.1 PREDICTED: Homo sapiens 5S ribosomal RNA (LOC124905816), rRNA
>XR_007071407.1 PREDICTED: Homo sapiens 5S ribosomal RNA (LOC124905815), rRNA
>XR_007071406.1 PREDICTED: Homo sapiens 5S ribosomal RNA (LOC124905814), rRNA
>XR_007071405.1 PREDICTED: Homo sapiens 5S ribosomal RNA (LOC124905813), rRNA
>XR_007071400.1 PREDICTED: Homo sapiens 5S ribosomal RNA (LOC124905812), rRNA
>XR_007071398.1 PREDICTED: Homo sapiens 5S ribosomal RNA (LOC124905811), rRNA
>XR_007071394.1 PREDICTED: Homo sapiens 5S ribosomal RNA (LOC124905810), rRNA
>XR_007071390.1 PREDICTED: Homo sapiens 5S ribosomal RNA (LOC124905807), rRNA
>XR_007071389.1 PREDICTED: Homo sapiens 5S ribosomal RNA (LOC124905806), rRNA
>XR_007071388.1 PREDICTED: Homo sapiens 5S ribosomal RNA (LOC124905805), rRNA
>XR_007071387.1 PREDICTED: Homo sapiens 5S ribosomal RNA (LOC124905804), rRNA
>XR_007071386.1 PREDICTED: Homo sapiens 5S ribosomal RNA (LOC124905803), rRNA
>XR_007071385.1 PREDICTED: Homo sapiens 5S ribosomal RNA (LOC124905802), rRNA
>XR_007071384.1 PREDICTED: Homo sapiens 5S ribosomal RNA (LOC124905801), rRNA
>XR_007071383.1 PREDICTED: Homo sapiens 5S ribosomal RNA (LOC124905800), rRNA
>XR_007071382.1 PREDICTED: Homo sapiens 5S ribosomal RNA (LOC124905799), rRNA
>XR_007071381.1 PREDICTED: Homo sapiens 5S ribosomal RNA (LOC124905798), rRNA
>XR_007071380.1 PREDICTED: Homo sapiens 5S ribosomal RNA (LOC124905797), rRNA
>XR_007071379.1 PREDICTED: Homo sapiens 5S ribosomal RNA (LOC124905796), rRNA
>XR_007071378.1 PREDICTED: Homo sapiens 5S ribosomal RNA (LOC124905795), rRNA
>XR_007071377.1 PREDICTED: Homo sapiens 5S ribosomal RNA (LOC124905794), rRNA
>XR_007071376.1 PREDICTED: Homo sapiens 5S ribosomal RNA (LOC124905793), rRNA
>XR_007071375.1 PREDICTED: Homo sapiens 5S ribosomal RNA (LOC124905792), rRNA
>XR_007071374.1 PREDICTED: Homo sapiens 5S ribosomal RNA (LOC124905791), rRNA
>XR_007071373.1 PREDICTED: Homo sapiens 5S ribosomal RNA (LOC124905790), rRNA
>XR_007071372.1 PREDICTED: Homo sapiens 5S ribosomal RNA (LOC124905789), rRNA
>XR_007071371.1 PREDICTED: Homo sapiens 5S ribosomal RNA (LOC124905788), rRNA
>XR_007071370.1 PREDICTED: Homo sapiens 5S ribosomal RNA (LOC124905434), rRNA
>XR_007071369.1 PREDICTED: Homo sapiens 5S ribosomal RNA (LOC124905787), rRNA
>XR_007071368.1 PREDICTED: Homo sapiens 5S ribosomal RNA (LOC124905786), rRNA
>XR_007071367.1 PREDICTED: Homo sapiens 5S ribosomal RNA (LOC124905785), rRNA
>XR_007071366.1 PREDICTED: Homo sapiens 5S ribosomal RNA (LOC124905784), rRNA
>XR_007071365.1 PREDICTED: Homo sapiens 5S ribosomal RNA (LOC124905783), rRNA
>XR_007071364.1 PREDICTED: Homo sapiens 5S ribosomal RNA (LOC124905782), rRNA
>XR_007071363.1 PREDICTED: Homo sapiens 5S ribosomal RNA (LOC124905781), rRNA
>XR_007071362.1 PREDICTED: Homo sapiens 5S ribosomal RNA (LOC124905435), rRNA
>XR_007071361.1 PREDICTED: Homo sapiens 5S ribosomal RNA (LOC124905432), rRNA
>XR_007071360.1 PREDICTED: Homo sapiens 5S ribosomal RNA (LOC124905780), rRNA
>XR_007071359.1 PREDICTED: Homo sapiens 5S ribosomal RNA (LOC124905431), rRNA
>XR_007071358.1 PREDICTED: Homo sapiens 5S ribosomal RNA (LOC124905430), rRNA
>XR_007071357.1 PREDICTED: Homo sapiens 5S ribosomal RNA (LOC124905429), rRNA
>XR_007071356.1 PREDICTED: Homo sapiens 5S ribosomal RNA (LOC124905428), rRNA
>XR_007071355.1 PREDICTED: Homo sapiens 5S ribosomal RNA (LOC124905427), rRNA
>XR_007071354.1 PREDICTED: Homo sapiens 5S ribosomal RNA (LOC124905426), rRNA
>XR_007071353.1 PREDICTED: Homo sapiens 5S ribosomal RNA (LOC124905425), rRNA
>XR_007071352.1 PREDICTED: Homo sapiens 5S ribosomal RNA (LOC124905424), rRNA
>XR_007071351.1 PREDICTED: Homo sapiens 5S ribosomal RNA (LOC124905438), rRNA
>XR_007071350.1 PREDICTED: Homo sapiens 5S ribosomal RNA (LOC124905437), rRNA
>XR_007071349.1 PREDICTED: Homo sapiens 5S ribosomal RNA (LOC124905779), rRNA
>XR_007071348.1 PREDICTED: Homo sapiens 5S ribosomal RNA (LOC124905436), rRNA
>XR_007071347.1 PREDICTED: Homo sapiens 5S ribosomal RNA (LOC124905433), rRNA
>XR_007071346.1 PREDICTED: Homo sapiens 5S ribosomal RNA (LOC124905422), rRNA
>XR_007071345.1 PREDICTED: Homo sapiens 5S ribosomal RNA (LOC124905778), rRNA
>XR_007071344.1 PREDICTED: Homo sapiens 5S ribosomal RNA (LOC124905777), rRNA
>XR_007071343.1 PREDICTED: Homo sapiens 5S ribosomal RNA (LOC124905776), rRNA
>XR_007071342.1 PREDICTED: Homo sapiens 5S ribosomal RNA (LOC124905775), rRNA
>XR_007071341.1 PREDICTED: Homo sapiens 5S ribosomal RNA (LOC124905774), rRNA
>XR_007071340.1 PREDICTED: Homo sapiens 5S ribosomal RNA (LOC124905773), rRNA
>XR_007071339.1 PREDICTED: Homo sapiens 5S ribosomal RNA (LOC124905772), rRNA
>XR_007071338.1 PREDICTED: Homo sapiens 5S ribosomal RNA (LOC124905771), rRNA
>XR_007071337.1 PREDICTED: Homo sapiens 5S ribosomal RNA (LOC124905770), rRNA
>XR_007071336.1 PREDICTED: Homo sapiens 5S ribosomal RNA (LOC124905769), rRNA
>XR_007071335.1 PREDICTED: Homo sapiens 5S ribosomal RNA (LOC124905768), rRNA
>XR_007071334.1 PREDICTED: Homo sapiens 5S ribosomal RNA (LOC124905767), rRNA
>XR_007071333.1 PREDICTED: Homo sapiens 5S ribosomal RNA (LOC124905766), rRNA
>XR_007071332.1 PREDICTED: Homo sapiens 5S ribosomal RNA (LOC124905765), rRNA
>XR_007071331.1 PREDICTED: Homo sapiens 5S ribosomal RNA (LOC124905764), rRNA
>XR_007071330.1 PREDICTED: Homo sapiens 5S ribosomal RNA (LOC124905763), rRNA
>XR_007071329.1 PREDICTED: Homo sapiens 5S ribosomal RNA (LOC124905762), rRNA
>XR_007071328.1 PREDICTED: Homo sapiens 5S ribosomal RNA (LOC124905761), rRNA
>XR_007071327.1 PREDICTED: Homo sapiens 5S ribosomal RNA (LOC124905760), rRNA
>XR_007071326.1 PREDICTED: Homo sapiens 5S ribosomal RNA (LOC124905759), rRNA
>XR_007071325.1 PREDICTED: Homo sapiens 5S ribosomal RNA (LOC124905758), rRNA
>XR_007071320.1 PREDICTED: Homo sapiens 5S ribosomal RNA (LOC124905757), rRNA
>XR_007071313.1 PREDICTED: Homo sapiens 5S ribosomal RNA (LOC124905756), rRNA
>XR_007071302.1 PREDICTED: Homo sapiens 5S ribosomal RNA (LOC124905755), rRNA
>XR_007071296.1 PREDICTED: Homo sapiens 5S ribosomal RNA (LOC124905754), rRNA
>XR_007069061.1 PREDICTED: Homo sapiens 5S ribosomal RNA (LOC124905438), rRNA
>XR_007069060.1 PREDICTED: Homo sapiens 5S ribosomal RNA (LOC124905437), rRNA
>XR_007069059.1 PREDICTED: Homo sapiens 5S ribosomal RNA (LOC124905436), rRNA
>XR_007069058.1 PREDICTED: Homo sapiens 5S ribosomal RNA (LOC124905435), rRNA
>XR_007069057.1 PREDICTED: Homo sapiens 5S ribosomal RNA (LOC124905434), rRNA
>XR_007069056.1 PREDICTED: Homo sapiens 5S ribosomal RNA (LOC124905433), rRNA
>XR_007069055.1 PREDICTED: Homo sapiens 5S ribosomal RNA (LOC124905432), rRNA
>XR_007069054.1 PREDICTED: Homo sapiens 5S ribosomal RNA (LOC124905431), rRNA
>XR_007069053.1 PREDICTED: Homo sapiens 5S ribosomal RNA (LOC124905430), rRNA
>XR_007069052.1 PREDICTED: Homo sapiens 5S ribosomal RNA (LOC124905429), rRNA
>XR_007069051.1 PREDICTED: Homo sapiens 5S ribosomal RNA (LOC124905428), rRNA
>XR_007069050.1 PREDICTED: Homo sapiens 5S ribosomal RNA (LOC124905427), rRNA
>XR_007069049.1 PREDICTED: Homo sapiens 5S ribosomal RNA (LOC124905426), rRNA
>XR_007069048.1 PREDICTED: Homo sapiens 5S ribosomal RNA (LOC124905425), rRNA
>XR_007069047.1 PREDICTED: Homo sapiens 5S ribosomal RNA (LOC124905424), rRNA
>XR_007069046.1 PREDICTED: Homo sapiens 5S ribosomal RNA (LOC124905422), rRNA
>XR_007068550.1 PREDICTED: Homo sapiens 5.8S ribosomal RNA (LOC124900510), rRNA
>NR_023378.1 Homo sapiens RNA, 5S ribosomal 16 (RNA5S16), ribosomal RNA
>NR_023377.1 Homo sapiens RNA, 5S ribosomal 15 (RNA5S15), ribosomal RNA
>NR_023376.1 Homo sapiens RNA, 5S ribosomal 14 (RNA5S14), ribosomal RNA
>NR_023375.1 Homo sapiens RNA, 5S ribosomal 13 (RNA5S13), ribosomal RNA
>NR_023369.1 Homo sapiens RNA, 5S ribosomal 7 (RNA5S7), ribosomal RNA
>NR_023379.1 Homo sapiens RNA, 5S ribosomal 17 (RNA5S17), ribosomal RNA
>NR_023374.1 Homo sapiens RNA, 5S ribosomal 12 (RNA5S12), ribosomal RNA
>NR_023373.1 Homo sapiens RNA, 5S ribosomal 11 (RNA5S11), ribosomal RNA
>NR_023372.1 Homo sapiens RNA, 5S ribosomal 10 (RNA5S10), ribosomal RNA
>NR_023371.1 Homo sapiens RNA, 5S ribosomal 9 (RNA5S9), ribosomal RNA
>NR_023368.1 Homo sapiens RNA, 5S ribosomal 6 (RNA5S6), ribosomal RNA
>NR_023366.1 Homo sapiens RNA, 5S ribosomal 4 (RNA5S4), ribosomal RNA
>NR_023365.1 Homo sapiens RNA, 5S ribosomal 3 (RNA5S3), ribosomal RNA
>NR_023364.1 Homo sapiens RNA, 5S ribosomal 2 (RNA5S2), ribosomal RNA
>NR_023370.1 Homo sapiens RNA, 5S ribosomal 8 (RNA5S8), ribosomal RNA
>NR_023367.1 Homo sapiens RNA, 5S ribosomal 5 (RNA5S5), ribosomal RNA
>NR_023363.1 Homo sapiens RNA, 5S ribosomal 1 (RNA5S1), ribosomal RNA
>L04552.1 Homo sapiens ribosomal RNA fragment
>L04551.1 Homo sapiens ribosomal RNA fragment
>S64650.1 12S rRNA [human, rRNA Mitochondrial Partial Mutant, 126 nt]
>J01871.1 Mouse 5.8S ribosomal RNA
>M31319.1 Mouse 5S ribosomal RNA
>NR_003278.3 Mus musculus 18S ribosomal RNA (Rn18s), ribosomal RNA
>NR_046144.1 Mus musculus nuclear encoded rRNA 5S 136 (n-R5s136), ribosomal RNA
>NR_046156.1 Mus musculus nuclear encoded rRNA 5S 149 (n-R5s149), ribosomal RNA
>NR_046155.1 Mus musculus predicted gene, 23284 (Gm23284), ribosomal RNA
>NR_046154.1 Mus musculus predicted gene, 22291 (Gm22291), ribosomal RNA
>NR_046153.1 Mus musculus nuclear encoded rRNA 5S 146 (n-R5s146), ribosomal RNA
>NR_046152.1 Mus musculus predicted gene, 25212 (Gm25212), ribosomal RNA
>NR_046151.1 Mus musculus nuclear encoded rRNA 5S 144 (n-R5s144), ribosomal RNA
>NR_046150.1 Mus musculus nuclear encoded rRNA 5S 143 (n-R5s143), ribosomal RNA
>NR_046149.1 Mus musculus nuclear encoded rRNA 5S 142 (n-R5s142), ribosomal RNA
>NR_046148.1 Mus musculus nuclear encoded rRNA 5S 141 (n-R5s141), ribosomal RNA
>NR_046147.1 Mus musculus predicted gene, 22109 (Gm22109), ribosomal RNA
>NR_046146.1 Mus musculus nuclear encoded rRNA 5S 139 (n-R5s139), ribosomal RNA
>NR_046145.1 Mus musculus nuclear encoded rRNA 5S 138 (n-R5s138), ribosomal RNA
>NR_046143.1 Mus musculus nuclear encoded rRNA 5S 134 (n-R5s134), ribosomal RNA
>NR_046141.1 Mus musculus nuclear encoded rRNA 5S 133 (n-R5s133), ribosomal RNA
>NR_046140.1 Mus musculus predicted gene, 26391 (Gm26391), ribosomal RNA
>NR_046134.1 Mus musculus nuclear encoded rRNA 5S 128 (n-R5s128), ribosomal RNA
>NR_046133.1 Mus musculus nuclear encoded rRNA 5S 124 (n-R5s124), ribosomal RNA
>NR_046132.1 Mus musculus nuclear encoded rRNA 5S 123 (n-R5s123), ribosomal RNA
>NR_046130.1 Mus musculus nuclear encoded rRNA 5S 122 (n-R5s122), ribosomal RNA
>NR_046129.1 Mus musculus nuclear encoded rRNA 5S 121 (n-R5s121), ribosomal RNA
>NR_046128.1 Mus musculus nuclear encoded rRNA 5S 117 (n-R5s117), ribosomal RNA
>NR_046127.1 Mus musculus predicted gene, 25018 (Gm25018), ribosomal RNA
>NR_046126.1 Mus musculus nuclear encoded rRNA 5S 113 (n-R5s113), ribosomal RNA
>NR_046125.1 Mus musculus nuclear encoded rRNA 5S 111 (n-R5s111), ribosomal RNA
>NR_046124.1 Mus musculus nuclear encoded rRNA 5S 110 (n-R5s110), ribosomal RNA
>NR_046123.1 Mus musculus nuclear encoded rRNA 5S 108 (n-R5s108), ribosomal RNA
>NR_046122.1 Mus musculus nuclear encoded rRNA 5S 105 (n-R5s105), ribosomal RNA
>NR_046120.1 Mus musculus nuclear encoded rRNA 5S 104 (n-R5s104), ribosomal RNA
>NR_046119.1 Mus musculus nuclear encoded rRNA 5S 103 (n-R5s103), ribosomal RNA
>NR_046118.1 Mus musculus nuclear encoded rRNA 5S 100 (n-R5s100), ribosomal RNA
>XR_004940552.1 PREDICTED: Mus musculus 5S ribosomal RNA (n-R5s13), rRNA
>XR_004940465.1 PREDICTED: Mus musculus 5S ribosomal RNA (n-R5s2), rRNA
>XR_004935285.1 PREDICTED: Mus musculus 5S ribosomal RNA (n-R5s109), rRNA
>XR_004935284.1 PREDICTED: Mus musculus 5S ribosomal RNA (n-R5s115), rRNA
>XR_004935283.1 PREDICTED: Mus musculus 5S ribosomal RNA (n-R5s131), rRNA
>XR_004935282.1 PREDICTED: Mus musculus 5S ribosomal RNA (n-R5s107), rRNA
>XR_004935281.1 PREDICTED: Mus musculus 5S ribosomal RNA (n-R5s119), rRNA
>XR_004935280.1 PREDICTED: Mus musculus 5S ribosomal RNA (n-R5s114), rRNA
>XR_004935279.1 PREDICTED: Mus musculus 5S ribosomal RNA (n-R5s102), rRNA
>XR_004935278.1 PREDICTED: Mus musculus 5S ribosomal RNA (n-R5s125), rRNA
>XR_004935277.1 PREDICTED: Mus musculus 5S ribosomal RNA (n-R5s120), rRNA
>XR_004935276.1 PREDICTED: Mus musculus 5S ribosomal RNA (n-R5s112), rRNA
>XR_004935275.1 PREDICTED: Mus musculus 5S ribosomal RNA (n-R5s129), rRNA
>XR_004935274.1 PREDICTED: Mus musculus 5S ribosomal RNA (n-R5s101), rRNA
>XR_004935273.1 PREDICTED: Mus musculus 5S ribosomal RNA (n-R5s130), rRNA
>XR_004935272.1 PREDICTED: Mus musculus 5S ribosomal RNA (Gm24312), rRNA
>XR_004935271.1 PREDICTED: Mus musculus 5S ribosomal RNA (n-R5s118), rRNA
>XR_004935270.1 PREDICTED: Mus musculus 5S ribosomal RNA (n-R5s106), rRNA
>XR_004934436.1 PREDICTED: Mus musculus 5S ribosomal RNA (n-R5s151), rRNA
>XR_004933859.1 PREDICTED: Mus musculus 5S ribosomal RNA (n-R5s162), rRNA
>XR_004942283.1 PREDICTED: Mus musculus 5S ribosomal RNA (LOC115490001), rRNA
>XR_004941730.1 PREDICTED: Mus musculus 5S ribosomal RNA (n-R5s195), rRNA
>XR_004941635.1 PREDICTED: Mus musculus 5S ribosomal RNA (n-R5s194), rRNA
>XR_004940049.1 PREDICTED: Mus musculus 5S ribosomal RNA (n-R5s25), rRNA
>XR_004939747.1 PREDICTED: Mus musculus 5S ribosomal RNA (n-R5s28), rRNA
>XR_004939364.1 PREDICTED: Mus musculus 5S ribosomal RNA (n-R5s33), rRNA
>XR_004937893.1 PREDICTED: Mus musculus 5S ribosomal RNA (LOC115488082), rRNA
>XR_004937825.1 PREDICTED: Mus musculus 5S ribosomal RNA (n-R5s58), rRNA
>XR_004936691.1 PREDICTED: Mus musculus 5S ribosomal RNA (n-R5s211), rRNA
>NR_002841.2 Mus musculus 4.5S RNA (Rn4.5s), ribosomal RNA
>NR_030686.1 Mus musculus 5S RNA (Rn5s), ribosomal RNA
>NR_046233.2 Mus musculus 45S pre-ribosomal RNA (Rn45s), ribosomal RNA
>NR_003280.2 Mus musculus 5.8S ribosomal RNA (Rs5-8s1), ribosomal RNA
>NR_003279.1 Mus musculus 28S ribosomal RNA (Rn28s1), ribosomal RNA
>JQ247698.1 Mus musculus cell-line Neuro-2a 18S ribosomal RNA, complete sequence
>M27441.1 Mus musculus 4.5S ribosomal RNA (4.5S rRNA), 3' end
>M27443.1 Mus musculus 4.5S ribosomal RNA (4.5S rRNA), 3' end
>M55272.1 Mouse precursor 18S ribosomal RNA, partial
>M27358.1 Mouse 18S ribosomal RNA, 5' end
>M55046.1 Mus musculus musculus 16S mitochondrial ribosomal RNA, 5' end
>M55044.1 Mus musculus musculus 16S mitochondrial ribosomal RNA, 5' end
>M55043.1 Mus musculus musculus 16S mitochondrial ribosomal RNA, 5' end
>M55051.1 Mus musculus castaneus 16S mitochondrial ribosomal RNA, 5' end
>M55041.1 Mus musculus domesticus 16S mitochondrial ribosomal RNA, 5' end
>M55023.1 Mus musculus domesticus 16S mitochondrial ribosomal RNA, 5'end
>K01380.1 Mouse 18S rRNA 3'-terminal
>M19226.1 Mouse 28S large subunit rRNA, 5' end
>AH001747.2 Rattus norvegicus 18S ribosomal RNA (18S rRNA), partial sequence
>M23818.1 Rat U5-B3 ribosomal RNA
>M23815.1 Rat U5-B2 ribosomal RNA
>M23812.1 Rat U5-B1 ribosomal RNA
>M24821.1 Rat 18S ribosomal RNA, partial sequence
>J01881.1 Rat 5.8S ribosomal RNA
>K01594.1 Rat 5S ribosomal RNA
>M24875.1 Homologies in eukaryotic 5.8S ribosomal RNA
>NR_033176.2 Rattus norvegicus 5S RNA (Rn5s), ribosomal RNA
>NR_046237.2 Rattus norvegicus 18S ribosomal RNA (Rn18s), ribosomal RNA
>NR_046246.2 Rattus norvegicus 28S ribosomal RNA (Rn28s), ribosomal RNA
>XR_005489625.1 PREDICTED: Rattus norvegicus 5S ribosomal RNA (LOC120094951), rRNA
>XR_005489557.1 PREDICTED: Rattus norvegicus 5S ribosomal RNA (LOC120094858), rRNA
>XR_005486384.1 PREDICTED: Rattus norvegicus 5S ribosomal RNA (LOC120093275), rRNA
>XR_005504348.1 PREDICTED: Rattus norvegicus 5.8S ribosomal RNA (LOC120102772), rRNA
>XR_005504346.1 PREDICTED: Rattus norvegicus 5.8S ribosomal RNA (LOC120102761), rRNA
>XR_005504236.1 PREDICTED: Rattus norvegicus 5.8S ribosomal RNA (LOC120102602), rRNA
>XR_005504226.1 PREDICTED: Rattus norvegicus 5.8S ribosomal RNA (LOC120102591), rRNA
>XR_005504216.1 PREDICTED: Rattus norvegicus 5.8S ribosomal RNA (LOC120102580), rRNA
>XR_005504205.1 PREDICTED: Rattus norvegicus 5.8S ribosomal RNA (LOC120102569), rRNA
>XR_005504195.1 PREDICTED: Rattus norvegicus 5.8S ribosomal RNA (LOC120102558), rRNA
>XR_005504194.1 PREDICTED: Rattus norvegicus 5S ribosomal RNA (LOC120102552), rRNA
>XR_005503128.1 PREDICTED: Rattus norvegicus 28S ribosomal RNA (LOC120093067), rRNA
>XR_005503126.1 PREDICTED: Rattus norvegicus 18S ribosomal RNA (LOC120102105), rRNA
>XR_005503025.1 PREDICTED: Rattus norvegicus 5.8S ribosomal RNA (LOC120101979), rRNA
>XR_005503019.1 PREDICTED: Rattus norvegicus 5.8S ribosomal RNA (LOC120101968), rRNA
>XR_005503010.1 PREDICTED: Rattus norvegicus 5.8S ribosomal RNA (LOC120101957), rRNA
>XR_005502985.1 PREDICTED: Rattus norvegicus 5S ribosomal RNA (LOC120101931), rRNA
>XR_005501739.1 PREDICTED: Rattus norvegicus 5.8S ribosomal RNA (LOC120101393), rRNA
>XR_005501731.1 PREDICTED: Rattus norvegicus 5.8S ribosomal RNA (LOC120101382), rRNA
>XR_005501688.1 PREDICTED: Rattus norvegicus 5.8S ribosomal RNA (LOC120101316), rRNA
>XR_005501572.1 PREDICTED: Rattus norvegicus 5.8S ribosomal RNA (LOC120101175), rRNA
>XR_005501561.1 PREDICTED: Rattus norvegicus 5.8S ribosomal RNA (LOC120101164), rRNA
>XR_005501550.1 PREDICTED: Rattus norvegicus 5.8S ribosomal RNA (LOC120101153), rRNA
>XR_005501539.1 PREDICTED: Rattus norvegicus 5.8S ribosomal RNA (LOC120101142), rRNA
>XR_005501529.1 PREDICTED: Rattus norvegicus 5.8S ribosomal RNA (LOC120101131), rRNA
>XR_005501524.1 PREDICTED: Rattus norvegicus 5.8S ribosomal RNA (LOC120101120), rRNA
>XR_005501522.1 PREDICTED: Rattus norvegicus 5.8S ribosomal RNA (LOC120101109), rRNA
>XR_005497156.1 PREDICTED: Rattus norvegicus 5S ribosomal RNA (LOC120098748), rRNA
>XR_005497148.1 PREDICTED: Rattus norvegicus 5S ribosomal RNA (LOC120098736), rRNA
>XR_005497142.1 PREDICTED: Rattus norvegicus 5S ribosomal RNA (LOC120098725), rRNA
>XR_005497141.1 PREDICTED: Rattus norvegicus 5S ribosomal RNA (LOC120098723), rRNA
>XR_005497140.1 PREDICTED: Rattus norvegicus 5S ribosomal RNA (LOC120098722), rRNA
>XR_005497139.1 PREDICTED: Rattus norvegicus 5S ribosomal RNA (LOC120098721), rRNA
>XR_005497138.1 PREDICTED: Rattus norvegicus 5S ribosomal RNA (LOC120098720), rRNA
>XR_005497137.1 PREDICTED: Rattus norvegicus 5S ribosomal RNA (LOC120098719), rRNA
>XR_005497136.1 PREDICTED: Rattus norvegicus 5S ribosomal RNA (LOC120098718), rRNA
>XR_005497135.1 PREDICTED: Rattus norvegicus 5S ribosomal RNA (LOC120098717), rRNA
>XR_005497134.1 PREDICTED: Rattus norvegicus 5S ribosomal RNA (LOC120098716), rRNA
>XR_005497133.1 PREDICTED: Rattus norvegicus 5S ribosomal RNA (LOC120098715), rRNA
>XR_005497132.1 PREDICTED: Rattus norvegicus 5S ribosomal RNA (LOC120098714), rRNA
>XR_005497131.1 PREDICTED: Rattus norvegicus 5S ribosomal RNA (LOC120098713), rRNA
>XR_005497130.1 PREDICTED: Rattus norvegicus 5S ribosomal RNA (LOC120098712), rRNA
>XR_005497129.1 PREDICTED: Rattus norvegicus 5S ribosomal RNA (LOC120098711), rRNA
>XR_005497123.1 PREDICTED: Rattus norvegicus 5S ribosomal RNA (LOC120098704), rRNA
>XR_005497115.1 PREDICTED: Rattus norvegicus 5S ribosomal RNA (LOC120098693), rRNA
>XR_005497107.1 PREDICTED: Rattus norvegicus 5S ribosomal RNA (LOC120098683), rRNA
>XR_005497097.1 PREDICTED: Rattus norvegicus 5S ribosomal RNA (LOC120098672), rRNA
>XR_005497093.1 PREDICTED: Rattus norvegicus 5S ribosomal RNA (LOC120098666), rRNA
>XR_005496532.1 PREDICTED: Rattus norvegicus 5S ribosomal RNA (LOC120098340), rRNA
>XR_005492191.1 PREDICTED: Rattus norvegicus 5S ribosomal RNA (LOC120096165), rRNA
>XR_005492190.1 PREDICTED: Rattus norvegicus 5S ribosomal RNA (LOC120096164), rRNA
>XR_005492189.1 PREDICTED: Rattus norvegicus 5S ribosomal RNA (LOC120096163), rRNA
>XR_005492188.1 PREDICTED: Rattus norvegicus 5S ribosomal RNA (LOC120096162), rRNA
>XR_005492187.1 PREDICTED: Rattus norvegicus 5S ribosomal RNA (LOC120096161), rRNA
>XR_005492186.1 PREDICTED: Rattus norvegicus 5S ribosomal RNA (LOC120096160), rRNA
>XR_005492185.1 PREDICTED: Rattus norvegicus 5S ribosomal RNA (LOC120096159), rRNA
>XR_005492184.1 PREDICTED: Rattus norvegicus 5S ribosomal RNA (LOC120096158), rRNA
>XR_005492183.1 PREDICTED: Rattus norvegicus 5S ribosomal RNA (LOC120096157), rRNA
>XR_005492182.1 PREDICTED: Rattus norvegicus 5S ribosomal RNA (LOC120096156), rRNA
>XR_005492181.1 PREDICTED: Rattus norvegicus 5S ribosomal RNA (LOC120096155), rRNA
>XR_005492180.1 PREDICTED: Rattus norvegicus 5S ribosomal RNA (LOC120096154), rRNA
>XR_005492179.1 PREDICTED: Rattus norvegicus 5S ribosomal RNA (LOC120096153), rRNA
>XR_005492178.1 PREDICTED: Rattus norvegicus 5S ribosomal RNA (LOC120096152), rRNA
>XR_005492177.1 PREDICTED: Rattus norvegicus 5S ribosomal RNA (LOC120096151), rRNA
>XR_005492176.1 PREDICTED: Rattus norvegicus 5S ribosomal RNA (LOC120096150), rRNA
>XR_005492175.1 PREDICTED: Rattus norvegicus 5S ribosomal RNA (LOC120096149), rRNA
>XR_005492174.1 PREDICTED: Rattus norvegicus 5S ribosomal RNA (LOC120096148), rRNA
>XR_005492173.1 PREDICTED: Rattus norvegicus 5S ribosomal RNA (LOC120096147), rRNA
>XR_005492172.1 PREDICTED: Rattus norvegicus 5S ribosomal RNA (LOC120096146), rRNA
>XR_005492171.1 PREDICTED: Rattus norvegicus 5S ribosomal RNA (LOC120096145), rRNA
>XR_005492170.1 PREDICTED: Rattus norvegicus 5S ribosomal RNA (LOC120096144), rRNA
>XR_005492169.1 PREDICTED: Rattus norvegicus 5S ribosomal RNA (LOC120096143), rRNA
>XR_005492168.1 PREDICTED: Rattus norvegicus 5S ribosomal RNA (LOC120096142), rRNA
>XR_005492167.1 PREDICTED: Rattus norvegicus 5S ribosomal RNA (LOC120096141), rRNA
>XR_005492166.1 PREDICTED: Rattus norvegicus 5S ribosomal RNA (LOC120096140), rRNA
>XR_005492165.1 PREDICTED: Rattus norvegicus 5S ribosomal RNA (LOC120096139), rRNA
>XR_005492164.1 PREDICTED: Rattus norvegicus 5S ribosomal RNA (LOC120096138), rRNA
>XR_005492163.1 PREDICTED: Rattus norvegicus 5S ribosomal RNA (LOC120096137), rRNA
>XR_005492162.1 PREDICTED: Rattus norvegicus 5S ribosomal RNA (LOC120096136), rRNA
>XR_005492161.1 PREDICTED: Rattus norvegicus 5S ribosomal RNA (LOC120096135), rRNA
>XR_005492160.1 PREDICTED: Rattus norvegicus 5S ribosomal RNA (LOC120096134), rRNA
>XR_005492159.1 PREDICTED: Rattus norvegicus 5S ribosomal RNA (LOC120096133), rRNA
>XR_005492158.1 PREDICTED: Rattus norvegicus 5S ribosomal RNA (LOC120096132), rRNA
>XR_005492157.1 PREDICTED: Rattus norvegicus 5S ribosomal RNA (LOC120096131), rRNA
>XR_005492156.1 PREDICTED: Rattus norvegicus 5S ribosomal RNA (LOC120096130), rRNA
>XR_005492155.1 PREDICTED: Rattus norvegicus 5S ribosomal RNA (LOC120096129), rRNA
>XR_005492154.1 PREDICTED: Rattus norvegicus 5S ribosomal RNA (LOC120096128), rRNA
>XR_005492152.1 PREDICTED: Rattus norvegicus 5S ribosomal RNA (LOC120096126), rRNA
>XR_005492146.1 PREDICTED: Rattus norvegicus 5S ribosomal RNA (LOC120096120), rRNA
>XR_005492138.1 PREDICTED: Rattus norvegicus 5S ribosomal RNA (LOC120096109), rRNA
>XR_005492130.1 PREDICTED: Rattus norvegicus 5S ribosomal RNA (LOC120096098), rRNA
>XR_005492124.1 PREDICTED: Rattus norvegicus 5S ribosomal RNA (LOC120096087), rRNA
>XR_005492118.1 PREDICTED: Rattus norvegicus 5S ribosomal RNA (LOC120096079), rRNA
>XR_005492117.1 PREDICTED: Rattus norvegicus 5S ribosomal RNA (LOC120096068), rRNA
>XR_005492116.1 PREDICTED: Rattus norvegicus 5S ribosomal RNA (LOC120096057), rRNA
>XR_005492115.1 PREDICTED: Rattus norvegicus 5S ribosomal RNA (LOC120096046), rRNA
>XR_005492114.1 PREDICTED: Rattus norvegicus 5S ribosomal RNA (LOC120096035), rRNA
>XR_005492113.1 PREDICTED: Rattus norvegicus 5S ribosomal RNA (LOC120096025), rRNA
>XR_005492112.1 PREDICTED: Rattus norvegicus 5S ribosomal RNA (LOC120096023), rRNA
>XR_005492111.1 PREDICTED: Rattus norvegicus 5S ribosomal RNA (LOC120096022), rRNA
>XR_005492110.1 PREDICTED: Rattus norvegicus 5S ribosomal RNA (LOC120096021), rRNA
>XR_005492109.1 PREDICTED: Rattus norvegicus 5S ribosomal RNA (LOC120096020), rRNA
>XR_005492108.1 PREDICTED: Rattus norvegicus 5S ribosomal RNA (LOC120096019), rRNA
>XR_005490852.1 PREDICTED: Rattus norvegicus 5.8S ribosomal RNA (LOC120095374), rRNA
>XR_005499997.1 PREDICTED: Rattus norvegicus 5S ribosomal RNA (LOC120100217), rRNA
>XR_005499910.1 PREDICTED: Rattus norvegicus 5S ribosomal RNA (LOC120100110), rRNA
>XR_005498934.1 PREDICTED: Rattus norvegicus 5S ribosomal RNA (LOC120099761), rRNA
>XR_005498933.1 PREDICTED: Rattus norvegicus 5S ribosomal RNA (LOC120099760), rRNA
>XR_005498932.1 PREDICTED: Rattus norvegicus 5S ribosomal RNA (LOC120099759), rRNA
>XR_005498931.1 PREDICTED: Rattus norvegicus 5S ribosomal RNA (LOC120099756), rRNA
>XR_005498930.1 PREDICTED: Rattus norvegicus 5S ribosomal RNA (LOC120099755), rRNA
>XR_005498929.1 PREDICTED: Rattus norvegicus 5S ribosomal RNA (LOC120099754), rRNA
>XR_005498928.1 PREDICTED: Rattus norvegicus 5S ribosomal RNA (LOC120099753), rRNA
>XR_005498927.1 PREDICTED: Rattus norvegicus 5S ribosomal RNA (LOC120099752), rRNA
>XR_005498926.1 PREDICTED: Rattus norvegicus 5S ribosomal RNA (LOC120099751), rRNA
>XR_005498925.1 PREDICTED: Rattus norvegicus 5S ribosomal RNA (LOC120099750), rRNA
>XR_005498924.1 PREDICTED: Rattus norvegicus 5S ribosomal RNA (LOC120099749), rRNA
>XR_005498923.1 PREDICTED: Rattus norvegicus 5S ribosomal RNA (LOC120099748), rRNA
>XR_005498922.1 PREDICTED: Rattus norvegicus 5S ribosomal RNA (LOC120099747), rRNA
>XR_005498921.1 PREDICTED: Rattus norvegicus 5S ribosomal RNA (LOC120099746), rRNA
>XR_005498920.1 PREDICTED: Rattus norvegicus 5S ribosomal RNA (LOC120099745), rRNA
>XR_005498919.1 PREDICTED: Rattus norvegicus 5S ribosomal RNA (LOC120099744), rRNA
>XR_005498918.1 PREDICTED: Rattus norvegicus 5S ribosomal RNA (LOC120099743), rRNA
>XR_005498917.1 PREDICTED: Rattus norvegicus 5S ribosomal RNA (LOC120099742), rRNA
>XR_005498916.1 PREDICTED: Rattus norvegicus 5S ribosomal RNA (LOC120099741), rRNA
>XR_005498915.1 PREDICTED: Rattus norvegicus 5S ribosomal RNA (LOC120099740), rRNA
>XR_005498914.1 PREDICTED: Rattus norvegicus 5S ribosomal RNA (LOC120099739), rRNA
>XR_005498913.1 PREDICTED: Rattus norvegicus 5S ribosomal RNA (LOC120093060), rRNA
>XR_005498844.1 PREDICTED: Rattus norvegicus 18S ribosomal RNA (LOC120099695), rRNA
>XR_005498843.1 PREDICTED: Rattus norvegicus 5.8S ribosomal RNA (LOC120099694), rRNA
>XR_005498749.1 PREDICTED: Rattus norvegicus 5.8S ribosomal RNA (LOC120099629), rRNA
>XR_005498746.1 PREDICTED: Rattus norvegicus 5.8S ribosomal RNA (LOC120099627), rRNA
>NR_046239.1 Rattus norvegicus 45S pre-ribosomal RNA (Rn45s), ribosomal RNA
>NR_046238.1 Rattus norvegicus 5.8S ribosomal RNA (Rn5-8s), ribosomal RNA
>M24337.1 Rat 5.3S ribosomal RNA, 3' end
>D14868.1 Rattus norvegicus 5S ribosomal RNA, 3'terminal sequence
>D14867.1 Rattus norvegicus 5S ribosomal RNA, 3'terminal sequence
>D14866.1 Rattus norvegicus 5S ribosomal RNA, 5'terminal sequence
>M63916.1 Rat 28 S ribosomal RNA
>J01877.1 Rat 4.5S RNA
>J01880.1 Rat 28S rRNA alpha sarcin cleavage site
>K01381.1 Rat 18S rRNA 3'-terminal

## Sheet: S3
Table S3: Unadapted tRNA
Query Sequence	Sequence title	% identity	length	mismatch	gap open	query start	query end	seq start	seq end	e value	Bitscore
lac_0_5	NC_000008.11	93.814	291	16	1	1791	2079	17242930	17243220	7.94e-120	436
lac_0_5	NC_060932.1	93.814	291	16	1	1791	2079	17510527	17510817	7.94e-120	436
lac_0_5	NC_000023.11	96.41	195	7	0	1851	2045	69937707	69937901	2.32e-85	322
lac_0_5	NC_060947.1	96.41	195	7	0	1851	2045	68371057	68371251	2.32e-85	322
lac_0_20	NC_000023.11	76.989	465	95	8	1520	1976	113340026	113340486	3.8e-65	255
lac_0_20	NC_000023.11	80.427	281	49	6	1520	1796	76783702	76783980	3e-51	209
lac_0_20	NC_060947.1	76.989	465	95	8	1520	1976	111792830	111793290	3.8e-65	255
lac_0_20	NC_060947.1	80.427	281	49	6	1520	1796	75217548	75217826	3e-51	209
lac_0_20	NC_000011.10	76.304	460	97	9	1525	1976	4858034	4857579	4.95e-59	235
lac_0_20	NC_060935.1	75.87	460	99	9	1525	1976	4923540	4923085	1.07e-55	224
lac_0_20	NC_060932.1	72.099	810	202	21	1166	1964	40417006	40417802	3.85e-55	222
lac_0_20	NC_060932.1	75.604	455	95	14	1520	1964	108092537	108092985	8.34e-52	211
lac_0_20	NC_000008.11	75.604	455	95	14	1520	1964	106964755	106965203	8.34e-52	211
lac_0_23	NC_060935.1	78.644	1372	219	56	3804	5120	126774141	126775493	0	843
lac_0_23	NC_060935.1	77.833	600	92	27	1633	2200	126772141	126772731	3.38e-88	333
lac_0_27	X94372.1	92.442	172	12	1	2569	2740	3718	3548	1.29e-61	244
lac_0_27	Y09885.1	92.442	172	12	1	2569	2740	2189	2019	1.29e-61	244
lac_0_32	X94372.1	90.683	161	11	2	3491	3651	3549	3705	1.42e-51	211
lac_0_32	Y09885.1	90.683	161	11	2	3491	3651	2020	2176	1.42e-51	211
lac_0_66	NC_060947.1	70.307	2381	611	78	2161	4484	111793306	111790965	4.57e-106	392
lac_0_66	NC_060947.1	70.022	2255	579	78	2064	4266	56137264	56135055	3.63e-87	329
lac_0_66	NC_060947.1	71.533	1233	311	35	2141	3352	75319504	75320717	3.68e-77	296
lac_0_66	NC_060947.1	71.068	1386	348	46	2189	3542	77466057	77464693	6.16e-75	289
lac_0_66	NC_060947.1	74.273	653	151	14	2362	3003	75217824	75217178	4.83e-66	259
lac_0_66	NC_000023.11	70.307	2381	610	79	2161	4484	113340502	113338162	1.64e-105	390
lac_0_66	NC_000023.11	70.022	2255	579	78	2064	4266	56838433	56836224	3.63e-87	329
lac_0_66	NC_000023.11	71.452	1233	312	35	2141	3352	76885656	76886869	1.71e-75	291
lac_0_66	NC_000023.11	71.068	1386	348	46	2189	3542	79029245	79027881	6.16e-75	289
lac_0_66	NC_000023.11	74.273	653	151	14	2362	3003	76783978	76783332	4.83e-66	259
lac_0_66	NC_060932.1	69.954	2383	610	88	2161	4484	40417830	40415495	2.17e-89	337
lac_0_66	NC_060932.1	73.481	856	197	23	2161	3003	47130614	47129776	3.68e-77	296
lac_0_66	NC_060932.1	73.108	859	202	25	2161	3003	108093013	108092168	3.71e-72	279
lac_0_66	NC_060932.1	70.836	1423	340	62	2158	3543	92824011	92822627	4.83e-66	259
lac_0_66	NC_000011.10	71.218	1428	362	39	2141	3542	4857543	4858947	1.02e-82	315
lac_0_66	NC_000008.11	71.317	1412	344	50	2161	3541	40140890	40139509	1.7e-80	307
lac_0_66	NC_000008.11	73.715	856	195	23	2161	3003	46754779	46753941	1.7e-80	307
lac_0_66	NC_000008.11	73.225	859	201	25	2161	3003	106965231	106964386	7.97e-74	285
lac_0_66	NC_000008.11	70.836	1423	340	62	2158	3543	91699058	91697674	4.83e-66	259
lac_0_66	NC_060935.1	71.078	1428	364	39	2141	3542	4923049	4924453	2.2e-79	303
lac_0_66	NC_060946.1	71.921	1218	279	59	2169	3352	44077925	44079113	3.68e-77	296
lac_0_66	NC_000022.11	71.839	1218	280	59	2169	3352	43595593	43596781	1.71e-75	291
lac_0_66	NC_000019.10	77.655	452	90	9	2189	2634	20228845	20229291	1.04e-67	265
lac_0_66	NC_060943.1	77.655	452	90	9	2189	2634	20366350	20366796	1.04e-67	265
lac_0_108	X94372.1	90.058	171	13	4	2970	3139	3550	3717	5.66e-54	219
lac_0_108	Y09885.1	90.058	171	13	4	2970	3139	2021	2188	5.66e-54	219
lac_0_114	NC_000022.11	78.728	456	83	11	2505	2951	28037037	28037487	2e-76	292
lac_0_114	NC_000022.11	75.546	458	92	18	2506	2951	43595617	43596066	7.45e-51	207
lac_0_114	NC_060946.1	78.728	456	83	11	2505	2951	28498449	28498899	2e-76	292
lac_0_114	NC_000008.11	77.974	454	90	8	2505	2951	50510558	50510108	2.01e-71	276
lac_0_114	NC_000008.11	77.827	451	96	4	2505	2951	103550969	103551419	2.01e-71	276
lac_0_114	NC_000008.11	77.483	453	88	10	2505	2951	46754747	46754303	2.03e-66	259
lac_0_114	NC_060932.1	77.974	454	90	8	2505	2951	50884265	50883815	2.01e-71	276
lac_0_114	NC_060932.1	77.827	451	96	4	2505	2951	104678564	104679014	2.01e-71	276
lac_0_114	NC_060932.1	77.483	453	88	10	2505	2951	47130582	47130138	2.03e-66	259
lac_0_114	NC_000019.10	77.681	457	85	13	2505	2951	41037608	41038057	1.57e-67	263
lac_0_114	NC_060943.1	77.681	457	85	13	2505	2951	43858511	43858960	1.57e-67	263
lac_0_114	NC_000011.10	76.974	456	91	11	2505	2951	36642377	36642827	4.39e-63	248
lac_0_114	NC_060935.1	76.974	456	91	11	2505	2951	36785561	36786011	4.39e-63	248
lac_0_114	NC_000023.11	72.953	806	172	39	2161	2948	55064529	55063752	2.64e-60	239
lac_0_114	NC_060947.1	72.953	806	172	39	2161	2948	54357652	54356875	2.64e-60	239
lac_0_129	NC_060935.1	76.479	2011	335	96	2909	4838	117113391	117115344	0	966
lac_0_129	NC_060935.1	82.899	883	117	23	508	1379	117110768	117111627	0	763
lac_0_135	NC_000011.10	74.313	728	163	19	4793	5505	30677299	30678017	1.92e-74	287
lac_0_135	NC_060935.1	74.313	728	163	19	4793	5505	30811590	30812308	1.92e-74	287
lac_0_135	NC_060935.1	74.22	737	159	28	4793	5511	48733871	48733148	3.21e-72	279
lac_0_135	NC_000019.10	73.913	759	173	21	4766	5508	39667725	39668474	8.93e-73	281
lac_0_135	NC_000019.10	74.084	737	161	26	4793	5511	39716588	39715864	4.15e-71	276
lac_0_135	NC_060943.1	73.781	759	174	21	4766	5508	42471959	42472708	4.15e-71	276
lac_0_135	NC_060943.1	73.948	737	162	26	4793	5511	42520845	42520121	1.93e-69	270
lac_0_135	NC_000023.11	73.764	728	167	20	4793	5505	37772114	37772832	8.99e-68	265
lac_0_135	NC_000023.11	73.161	734	173	20	4793	5511	113340474	113339750	4.21e-61	243
lac_0_135	NC_000023.11	74.25	567	123	17	4956	5511	76783980	76783426	2.55e-53	217
lac_0_135	NC_060947.1	73.764	728	167	20	4793	5505	37175687	37176405	8.99e-68	265
lac_0_135	NC_060947.1	74.262	610	141	14	4910	5511	111793155	111792554	4.21e-61	243
lac_0_135	NC_060947.1	74.25	567	123	17	4956	5511	75217826	75217272	2.55e-53	217
lac_0_135	NC_000008.11	73.605	735	168	22	4793	5511	36391232	36390508	4.18e-66	259
lac_0_135	NC_000008.11	76.872	454	80	20	4793	5229	98713643	98714088	2.54e-58	233
lac_0_135	NC_060932.1	73.605	735	168	22	4793	5511	36667285	36666561	4.18e-66	259
lac_0_135	NC_060932.1	76.872	454	80	20	4793	5229	99838786	99839231	2.54e-58	233
lac_0_135	X94372.1	92.949	156	7	3	908	1059	3705	3550	1.53e-55	224
lac_0_135	Y09885.1	92.949	156	7	3	908	1059	2176	2021	1.53e-55	224
lac_0_156	X94372.1	91.083	157	12	1	2935	3089	3549	3705	2.4e-51	211
lac_0_156	Y09885.1	91.083	157	12	1	2935	3089	2020	2176	2.4e-51	211
lac_0_171	NC_000008.11	93.117	247	16	1	551	797	140890529	140890774	1.29e-96	361
lac_0_171	NC_060932.1	92.713	247	17	1	551	797	142010505	142010750	6.01e-95	355
lac_0_177	NC_000023.11	79.401	1335	203	44	3278	4558	98299849	98298533	0	876
lac_0_177	NC_060947.1	79.401	1335	203	44	3278	4558	96741627	96740311	0	876
lac_0_180	NC_060935.1	89.121	239	22	4	3605	3841	111824891	111825127	1.22e-76	294
lac_0_208	NC_000023.11	74.518	726	157	27	423	1134	43608005	43608716	5.53e-76	291
lac_0_208	NC_000023.11	73.753	762	182	16	417	1168	28148309	28149062	9.25e-74	283
lac_0_208	NC_000023.11	73.938	706	170	14	424	1121	144196218	144196917	2e-70	272
lac_0_208	NC_000023.11	73.44	753	185	14	423	1168	85587370	85586626	2.59e-69	268
lac_0_208	NC_000023.11	73.691	726	175	15	424	1139	110343575	110342856	2.59e-69	268
lac_0_208	NC_000023.11	75.136	551	117	18	417	956	55847692	55848233	5.65e-61	241
lac_0_208	NC_000023.11	78.03	396	71	15	573	959	134303903	134303515	2.63e-59	235
lac_0_208	NC_000023.11	75.486	514	102	23	449	950	152455729	152455228	1.22e-57	230
lac_0_208	NC_000023.11	80.667	300	52	6	693	988	57954618	57954321	4.4e-57	228
lac_0_208	NC_000023.11	75.385	455	104	7	693	1141	67058115	67057663	1.23e-52	213
lac_0_208	NC_060947.1	74.518	726	157	27	423	1134	43014178	43014889	5.53e-76	291
lac_0_208	NC_060947.1	73.622	762	183	16	417	1168	27739070	27739823	4.3e-72	278
lac_0_208	NC_060947.1	73.607	754	183	16	424	1168	121438475	121437729	1.55e-71	276
lac_0_208	NC_060947.1	73.938	706	170	14	424	1121	142501296	142501995	2e-70	272
lac_0_208	NC_060947.1	73.44	753	185	14	423	1168	84016122	84015378	2.59e-69	268
lac_0_208	NC_060947.1	73.554	726	176	15	424	1139	108791485	108790766	1.2e-67	263
lac_0_208	NC_060947.1	75.136	551	117	18	417	956	55140871	55141412	5.65e-61	241
lac_0_208	NC_060947.1	78.03	396	71	15	573	959	132629060	132628672	2.63e-59	235
lac_0_208	NC_060947.1	75.486	514	102	23	449	950	150722350	150721849	1.22e-57	230
lac_0_208	NC_060947.1	80.667	300	52	6	693	988	57254291	57253994	4.4e-57	228
lac_0_208	NC_060947.1	75.385	455	104	7	693	1141	65486894	65486442	1.23e-52	213
lac_0_208	NC_000008.11	73.961	722	180	8	417	1133	36486562	36487280	2.57e-74	285
lac_0_208	NC_000008.11	73.619	724	178	11	417	1133	125198111	125198828	9.31e-69	267
lac_0_208	NC_000008.11	75.843	534	117	10	417	944	46754035	46754562	4.33e-67	261
lac_0_208	NC_000008.11	73.214	728	185	10	417	1138	23647116	23647839	2.02e-65	255
lac_0_208	NC_000008.11	75.182	548	122	14	417	956	43262503	43263044	1.21e-62	246
lac_0_208	NC_000008.11	74.483	580	137	10	693	1266	43393256	43393830	5.65e-61	241
lac_0_208	NC_000008.11	79.037	353	69	5	693	1042	1447286	1447636	7.3e-60	237
lac_0_208	NC_000008.11	75.139	539	113	19	417	944	96035041	96035569	9.45e-59	233
lac_0_208	NC_060935.1	74.064	721	175	11	420	1133	96352850	96353565	2.57e-74	285
lac_0_208	NC_060935.1	75.046	545	128	8	417	956	55945736	55946277	1.21e-62	246
lac_0_208	NC_060935.1	73.025	734	172	22	425	1142	97201133	97201856	2.63e-59	235
lac_0_208	NC_060935.1	72.603	730	179	19	413	1133	31467134	31467851	7.35e-55	220
lac_0_208	NC_060932.1	73.961	722	180	8	417	1133	36762612	36763330	2.57e-74	285
lac_0_208	NC_060932.1	73.931	725	175	14	417	1133	23922090	23922808	1.2e-72	279
lac_0_208	NC_060932.1	73.619	724	178	11	417	1133	126331958	126332675	9.31e-69	267
lac_0_208	NC_060932.1	75.468	534	119	10	417	944	47129870	47130397	9.38e-64	250
lac_0_208	NC_060932.1	74.829	584	127	18	693	1266	1224418	1224991	1.21e-62	246
lac_0_208	NC_060932.1	75.182	548	122	14	417	956	43536713	43537254	1.21e-62	246
lac_0_208	NC_060932.1	74.483	580	137	10	693	1266	43667456	43668030	5.65e-61	241
lac_0_208	NC_060932.1	75.139	539	113	19	417	944	97160701	97161229	9.45e-59	233
lac_0_208	NC_000011.10	72.603	730	179	19	413	1133	31331303	31332020	7.35e-55	220
lac_0_220	X94372.1	91.018	167	12	3	398	563	3713	3549	2.72e-55	222
lac_0_220	Y09885.1	91.018	167	12	3	398	563	2184	2020	2.72e-55	222
lac_0_244	NC_000023.11	86.492	533	57	11	2111	2633	96495186	96494659	2.03e-160	571
lac_0_244	NC_060947.1	86.492	533	57	11	2111	2633	94934490	94933963	2.03e-160	571
lac_0_262	NC_060935.1	84.1	239	32	6	4112	4347	96106453	96106218	4.18e-56	226
lac_0_274	NC_000023.11	85.159	694	77	18	2915	3592	96574054	96574737	0	688
lac_0_274	NC_000023.11	83.969	524	73	10	6492	7008	96577964	96578483	4.77e-136	492
lac_0_274	NC_060947.1	85.159	694	77	18	2915	3592	95013338	95014021	0	688
lac_0_274	NC_060947.1	83.969	524	73	10	6492	7008	95017252	95017771	4.77e-136	492
lac_0_298	NC_000022.11	80.227	440	70	15	6087	6520	45332294	45332722	1.5e-82	315
lac_0_298	NC_000022.11	88.158	228	27	0	1738	1965	45327839	45328066	9.15e-70	272
lac_0_298	NC_060946.1	80	440	71	15	6087	6520	45817194	45817622	6.98e-81	309
lac_0_298	NC_060946.1	88.106	227	27	0	1738	1964	45813073	45813299	3.29e-69	270
lac_0_305	X94372.1	89.222	167	17	1	2027	2193	3548	3713	7.99e-51	207
lac_0_305	Y09885.1	89.222	167	17	1	2027	2193	2019	2184	7.99e-51	207
lac_0_331	NC_000023.11	75.179	560	113	23	584	1130	144196764	144196218	6.23e-61	241
lac_0_331	NC_060947.1	75.179	560	113	23	584	1130	142501842	142501296	6.23e-61	241
lac_0_331	NC_000008.11	74.648	568	117	22	584	1137	43263057	43262503	1.74e-56	226
lac_0_331	NC_060932.1	74.648	568	117	22	584	1137	43537267	43536713	1.74e-56	226
lac_0_344	NC_000008.11	74.202	721	166	17	3137	3843	103551683	103550969	1.6e-73	283
lac_0_344	NC_000008.11	76.299	481	100	10	3406	3876	50510114	50510590	7.54e-62	244
lac_0_344	NC_060932.1	74.202	721	166	17	3137	3843	104679278	104678564	1.6e-73	283
lac_0_344	NC_060932.1	76.299	481	100	10	3406	3876	50883821	50884297	7.54e-62	244
lac_0_344	NC_000011.10	73.781	759	168	25	3137	3876	36643091	36642345	1.24e-69	270
lac_0_344	NC_060935.1	73.781	759	168	25	3137	3876	36786275	36785529	1.24e-69	270
lac_0_357	X94372.1	88.298	188	15	4	7754	7937	3729	3545	1.01e-53	219
lac_0_357	Y09885.1	88.298	188	15	4	7754	7937	2200	2016	1.01e-53	219
lac_0_368	NC_000011.10	75.695	827	181	18	641	1457	6119934	6120750	4.43e-107	396
lac_0_368	NC_000011.10	75.304	822	188	15	641	1453	4936224	4935409	4.46e-102	379
lac_0_368	NC_000011.10	75.212	827	186	17	641	1457	43348736	43347919	2.08e-100	374
lac_0_368	NC_000011.10	75.091	827	188	16	641	1457	25144062	25143244	2.69e-99	370
lac_0_368	NC_000011.10	76.126	733	158	15	635	1358	14719282	14720006	9.66e-99	368
lac_0_368	NC_000011.10	76.049	739	160	14	629	1358	24331319	24332049	9.66e-99	368
lac_0_368	NC_000011.10	74.879	824	193	13	641	1457	23300813	23299997	4.49e-97	363
lac_0_368	NC_000011.10	74.939	826	190	15	641	1457	36554256	36553439	4.49e-97	363
lac_0_368	NC_000011.10	74.788	825	193	14	641	1457	4172893	4172076	2.09e-95	357
lac_0_368	NC_000011.10	75.862	725	161	13	641	1358	7178552	7179269	2.09e-95	357
lac_0_368	NC_000011.10	74.97	823	183	19	629	1439	7737824	7738635	2.09e-95	357
lac_0_368	NC_000011.10	76.072	723	152	18	641	1352	13507598	13508310	2.09e-95	357
lac_0_368	NC_000011.10	74.909	821	184	20	629	1439	22288131	22288939	7.52e-95	355
lac_0_368	NC_000011.10	75.61	738	165	13	629	1358	6188716	6189446	9.73e-94	351
lac_0_368	NC_000011.10	74.728	827	190	17	641	1457	7326260	7325443	9.73e-94	351
lac_0_368	NC_000011.10	74.728	827	190	17	641	1457	22018644	22017827	9.73e-94	351
lac_0_368	NC_000011.10	75.758	726	161	13	641	1358	26968496	26969214	9.73e-94	351
lac_0_368	NC_000011.10	75.857	729	153	20	641	1357	5480874	5481591	3.5e-93	350
lac_0_368	NC_000011.10	75.577	737	165	13	629	1357	8142531	8143260	3.5e-93	350
lac_0_368	NC_000011.10	74.752	808	187	15	641	1439	27223083	27223882	4.53e-92	346
lac_0_368	NC_000011.10	74.576	826	191	16	641	1457	7660794	7659979	1.63e-91	344
lac_0_368	NC_000011.10	75.448	725	165	12	641	1358	7864415	7865133	2.11e-90	340
lac_0_368	NC_000011.10	75.482	726	163	14	640	1358	25428512	25429229	2.11e-90	340
lac_0_368	NC_000011.10	75.412	728	162	15	647	1364	34689613	34688893	2.72e-89	337
lac_0_368	NC_000011.10	76.223	593	123	16	686	1268	14759371	14758787	1.29e-77	298
lac_0_368	NC_000011.10	75.399	626	140	14	836	1453	23317621	23317002	2.15e-75	291
lac_0_368	NC_000008.11	76.776	732	155	13	641	1364	95372352	95371628	4.43e-107	396
lac_0_368	NC_000008.11	75.545	826	185	15	641	1457	35530693	35529876	2.06e-105	390
lac_0_368	NC_000008.11	76.423	738	159	13	629	1358	8474228	8474958	9.59e-104	385
lac_0_368	NC_000008.11	76.423	738	159	13	629	1358	120351742	120352472	9.59e-104	385
lac_0_368	NC_000008.11	76.287	738	160	13	629	1358	32818833	32819563	4.46e-102	379
lac_0_368	NC_000008.11	75.303	826	187	15	641	1457	75623975	75623158	4.46e-102	379
lac_0_368	NC_000008.11	75.303	826	187	15	641	1457	114633938	114633121	4.46e-102	379
lac_0_368	NC_000008.11	75.333	827	185	16	641	1457	134073394	134072577	4.46e-102	379
lac_0_368	NC_000008.11	75.121	824	191	14	641	1457	24257203	24256387	2.08e-100	374
lac_0_368	NC_000008.11	76.152	738	161	13	629	1358	27116983	27117713	2.08e-100	374
lac_0_368	NC_000008.11	75.182	826	188	15	641	1457	48796556	48795739	2.08e-100	374
lac_0_368	NC_000008.11	76.152	738	161	13	629	1358	58918058	58918788	2.08e-100	374
lac_0_368	NC_000008.11	76.197	731	161	12	641	1364	63800059	63799335	2.08e-100	374
lac_0_368	NC_000008.11	75.244	820	186	15	629	1439	75445784	75446595	2.08e-100	374
lac_0_368	NC_000008.11	76.216	740	157	18	629	1358	88152218	88152948	2.08e-100	374
lac_0_368	NC_000008.11	76.23	732	159	13	641	1364	95554883	95554159	2.08e-100	374
lac_0_368	NC_000008.11	76.152	738	161	13	629	1358	112597371	112598101	2.08e-100	374
lac_0_368	NC_000008.11	76.184	739	159	14	629	1358	125586204	125586934	2.08e-100	374
lac_0_368	NC_000008.11	76.197	731	161	12	641	1364	126802266	126801542	2.08e-100	374
lac_0_368	NC_000008.11	75.152	825	188	16	641	1457	137561228	137560413	7.47e-100	372
lac_0_368	NC_000008.11	75.091	827	188	16	640	1457	9738050	9737233	2.69e-99	370
lac_0_368	NC_000008.11	75.121	828	186	18	641	1457	104742499	104741681	2.69e-99	370
lac_0_368	NC_000008.11	75.091	827	187	17	641	1457	35174128	35173311	9.66e-99	368
lac_0_368	NC_000008.11	75.091	827	187	16	641	1457	72878207	72877390	9.66e-99	368
lac_0_368	NC_000008.11	75.061	826	189	15	641	1457	91524742	91523925	9.66e-99	368
lac_0_368	NC_000008.11	75.339	811	176	21	641	1439	91872890	91873688	9.66e-99	368
lac_0_368	NC_000008.11	76.105	724	162	10	641	1358	131638549	131639267	9.66e-99	368
lac_0_368	NC_000008.11	74.97	823	191	14	641	1457	25732987	25732174	1.25e-97	364
lac_0_368	NC_000008.11	76.138	725	156	15	643	1358	69257602	69258318	1.25e-97	364
lac_0_368	NC_000008.11	74.881	840	190	18	629	1457	36487298	36486469	4.49e-97	363
lac_0_368	NC_000008.11	76.033	726	158	14	641	1358	81430587	81431304	4.49e-97	363
lac_0_368	NC_000008.11	76.066	727	157	15	641	1358	81771593	81772311	4.49e-97	363
lac_0_368	NC_000008.11	75.881	738	163	14	629	1358	97298969	97299699	4.49e-97	363
lac_0_368	NC_000008.11	75.978	741	157	19	629	1358	98617817	98618547	4.49e-97	363
lac_0_368	NC_000008.11	75.989	733	158	16	641	1364	114002935	114002212	4.49e-97	363
lac_0_368	NC_000008.11	75.123	812	183	16	656	1457	123862611	123861809	4.49e-97	363
lac_0_368	NC_000008.11	74.97	827	188	16	641	1457	128455640	128454823	4.49e-97	363
lac_0_368	NC_000008.11	76	725	159	13	641	1358	77091799	77092515	1.62e-96	361
lac_0_368	NC_000008.11	75.185	810	178	19	641	1439	128717737	128718534	1.62e-96	361
lac_0_368	NC_000008.11	74.818	826	191	15	641	1457	10935046	10934229	2.09e-95	357
lac_0_368	NC_000008.11	75.712	737	166	12	629	1358	40435582	40436312	2.09e-95	357
lac_0_368	NC_000008.11	74.788	825	193	14	641	1457	72150093	72149276	2.09e-95	357
lac_0_368	NC_000008.11	74.788	825	192	15	641	1457	74869903	74870719	2.09e-95	357
lac_0_368	NC_000008.11	74.849	827	189	17	641	1457	87324450	87323633	2.09e-95	357
lac_0_368	NC_000008.11	75.712	737	166	12	629	1358	93409176	93409906	2.09e-95	357
lac_0_368	NC_000008.11	74.788	825	193	14	641	1457	103605647	103604830	2.09e-95	357
lac_0_368	NC_000008.11	74.788	825	193	13	641	1457	114044866	114044049	2.09e-95	357
lac_0_368	NC_000008.11	74.818	826	191	15	641	1457	129154773	129153956	2.09e-95	357
lac_0_368	NC_000008.11	74.818	826	191	15	641	1457	136192847	136192030	2.09e-95	357
lac_0_368	NC_000008.11	74.788	825	191	16	641	1457	23647838	23647023	7.52e-95	355
lac_0_368	NC_000008.11	75.895	726	157	17	641	1357	35602446	35601730	7.52e-95	355
lac_0_368	NC_000008.11	75.741	742	161	14	629	1358	71409728	71410462	7.52e-95	355
lac_0_368	NC_000008.11	75.778	739	160	17	629	1357	126344947	126345676	7.52e-95	355
lac_0_368	NC_000008.11	75.724	725	163	12	641	1358	4857780	4858498	9.73e-94	351
lac_0_368	NC_000008.11	75.543	736	169	11	629	1358	16947336	16948066	9.73e-94	351
lac_0_368	NC_000008.11	75.61	738	165	13	629	1358	26398921	26399651	9.73e-94	351
lac_0_368	NC_000008.11	74.758	828	188	19	641	1457	36391232	36390415	9.73e-94	351
lac_0_368	NC_000008.11	74.938	802	184	15	665	1457	36479330	36478537	9.73e-94	351
lac_0_368	NC_000008.11	75.716	733	161	15	641	1364	103785917	103785193	9.73e-94	351
lac_0_368	NC_000008.11	75.691	724	165	11	641	1358	122247796	122248514	9.73e-94	351
lac_0_368	NC_000008.11	74.727	823	191	16	641	1453	128894138	128893323	9.73e-94	351
lac_0_368	NC_000008.11	75.61	738	165	13	629	1358	135879228	135879958	9.73e-94	351
lac_0_368	NC_000008.11	75.613	734	160	17	641	1364	46603425	46602701	4.53e-92	346
lac_0_368	NC_000008.11	74.576	826	193	15	641	1457	59171304	59170487	4.53e-92	346
lac_0_368	NC_000008.11	75.513	731	166	12	641	1364	63486956	63486232	4.53e-92	346
lac_0_368	NC_000008.11	75.549	728	165	12	629	1349	65123998	65124719	4.53e-92	346
lac_0_368	NC_000008.11	75.507	739	164	15	629	1358	89538605	89539335	4.53e-92	346
lac_0_368	NC_000008.11	75.541	740	162	16	629	1358	99693049	99693779	4.53e-92	346
lac_0_368	NC_000008.11	75.441	737	167	14	629	1358	114507390	114508119	4.53e-92	346
lac_0_368	NC_000008.11	74.662	813	191	14	641	1445	120646812	120646007	4.53e-92	346
lac_0_368	NC_000008.11	75.62	726	162	13	641	1358	131774280	131774998	4.53e-92	346
lac_0_368	NC_000008.11	76.755	641	133	14	641	1273	95410062	95409430	1.63e-91	344
lac_0_368	NC_000008.11	74.607	827	189	19	641	1457	122329319	122328504	1.63e-91	344
lac_0_368	NC_000008.11	75.339	738	167	13	629	1358	1610893	1611623	2.11e-90	340
lac_0_368	NC_000008.11	74.486	827	192	19	641	1457	43263227	43262410	2.11e-90	340
lac_0_368	NC_000008.11	74.486	827	192	17	641	1457	61118019	61117202	2.11e-90	340
lac_0_368	NC_000008.11	74.393	824	198	12	641	1457	84422195	84421378	2.11e-90	340
lac_0_368	NC_000008.11	74.424	825	195	14	641	1457	84466789	84465973	2.11e-90	340
lac_0_368	NC_000008.11	75.372	739	165	14	629	1358	91562026	91562756	2.11e-90	340
lac_0_368	NC_000008.11	75.516	727	161	15	641	1358	107243984	107244702	2.11e-90	340
lac_0_368	NC_000008.11	74.548	829	188	19	641	1457	113908954	113908137	2.11e-90	340
lac_0_368	NC_000008.11	75.448	725	165	12	641	1358	129327155	129327873	2.11e-90	340
lac_0_368	NC_000008.11	75.482	726	161	15	641	1358	96120050	96120766	7.57e-90	339
lac_0_368	NC_000008.11	74.473	807	190	14	641	1439	115756527	115757325	9.8e-89	335
lac_0_368	NC_000008.11	74.244	827	194	17	641	1457	61270661	61269844	4.56e-87	329
lac_0_368	NC_000008.11	74.834	755	175	14	711	1457	105368303	105367556	1.64e-86	327
lac_0_368	NC_000008.11	74.178	821	190	18	629	1439	119237292	119238100	7.63e-85	322
lac_0_368	NC_000008.11	75.439	684	153	14	641	1316	43393704	43393028	9.86e-84	318
lac_0_368	NC_000008.11	76.176	638	132	17	641	1268	77943883	77944510	9.86e-84	318
lac_0_368	NC_000008.11	74.188	616	133	23	839	1445	81413876	81414474	3.68e-58	233
lac_0_368	NC_060935.1	75.666	826	183	17	641	1457	6178366	6179182	4.43e-107	396
lac_0_368	NC_060935.1	75.558	806	184	13	641	1439	89667249	89668048	9.59e-104	385
lac_0_368	NC_060935.1	76.423	738	159	13	629	1358	125568634	125569364	9.59e-104	385
lac_0_368	NC_060935.1	75.303	826	187	15	641	1457	87283818	87283001	4.46e-102	379
lac_0_368	NC_060935.1	75.303	826	187	15	641	1457	102373939	102373122	4.46e-102	379
lac_0_368	NC_060935.1	76.349	723	158	12	641	1356	63427932	63428648	5.77e-101	375
lac_0_368	NC_060935.1	75.182	822	189	15	641	1453	5001751	5000936	2.08e-100	374
lac_0_368	NC_060935.1	75.212	827	186	17	641	1457	43504164	43503347	2.08e-100	374
lac_0_368	NC_060935.1	76.648	698	150	12	641	1332	49104162	49104852	2.08e-100	374
lac_0_368	NC_060935.1	75.368	816	179	20	641	1445	55471733	55470929	2.08e-100	374
lac_0_368	NC_060935.1	76.152	738	161	13	629	1358	82093964	82094694	2.08e-100	374
lac_0_368	NC_060935.1	75.243	824	185	17	641	1453	89235566	89234751	2.08e-100	374
lac_0_368	NC_060935.1	76.026	755	162	15	613	1357	93097926	93097181	2.08e-100	374
lac_0_368	NC_060935.1	76.152	738	161	13	629	1358	99611810	99612540	2.08e-100	374
lac_0_368	NC_060935.1	74.97	839	192	16	629	1457	86991551	86992381	2.69e-99	370
lac_0_368	NC_060935.1	75.091	827	187	17	641	1457	7719167	7718350	9.66e-99	368
lac_0_368	NC_060935.1	76.049	739	160	15	629	1358	14814553	14815283	9.66e-99	368
lac_0_368	NC_060935.1	76.049	739	160	14	629	1358	24455772	24456502	9.66e-99	368
lac_0_368	NC_060935.1	75.248	808	183	17	641	1439	50400078	50400877	9.66e-99	368
lac_0_368	NC_060935.1	76.204	727	156	15	641	1358	54724059	54724777	9.66e-99	368
lac_0_368	NC_060935.1	76.049	739	160	14	629	1358	67830192	67830922	9.66e-99	368
lac_0_368	NC_060935.1	76.049	739	160	14	629	1358	95446764	95447494	9.66e-99	368
lac_0_368	NC_060935.1	76.138	725	160	12	641	1358	107372343	107373061	9.66e-99	368
lac_0_368	NC_060935.1	75.061	826	189	15	641	1457	109190418	109189601	9.66e-99	368
lac_0_368	NC_060935.1	76.06	731	160	13	642	1364	127812307	127811584	3.47e-98	366
lac_0_368	NC_060935.1	74.939	826	190	15	641	1457	36697432	36696615	4.49e-97	363
lac_0_368	NC_060935.1	74.909	825	192	14	641	1457	49019270	49018453	4.49e-97	363
lac_0_368	NC_060935.1	74.97	827	188	17	641	1457	49973133	49972316	4.49e-97	363
lac_0_368	NC_060935.1	74.97	827	188	17	641	1457	54783761	54782944	4.49e-97	363
lac_0_368	NC_060935.1	74.939	826	190	15	641	1457	57947111	57946294	4.49e-97	363
lac_0_368	NC_060935.1	76.033	726	159	14	641	1358	60389968	60390686	4.49e-97	363
lac_0_368	NC_060935.1	75.848	737	165	12	629	1358	75681406	75682136	4.49e-97	363
lac_0_368	NC_060935.1	75.913	739	161	14	629	1358	85264786	85265516	4.49e-97	363
lac_0_368	NC_060935.1	75.923	731	163	12	641	1364	90012426	90011702	4.49e-97	363
lac_0_368	NC_060935.1	75.956	732	161	13	641	1364	102747910	102747186	4.49e-97	363
lac_0_368	NC_060935.1	76.033	726	159	13	641	1358	109584619	109585337	4.49e-97	363
lac_0_368	NC_060935.1	75.062	810	185	16	657	1457	25278009	25277208	1.62e-96	361
lac_0_368	NC_060935.1	76.011	717	159	12	641	1350	74809626	74808916	5.81e-96	359
lac_0_368	NC_060935.1	75.862	725	161	13	641	1358	7237269	7237986	2.09e-95	357
lac_0_368	NC_060935.1	76.072	723	152	18	641	1352	13600332	13601044	2.09e-95	357
lac_0_368	NC_060935.1	74.879	824	188	17	641	1453	96414288	96413473	2.09e-95	357
lac_0_368	NC_060935.1	75.862	725	162	12	641	1358	110222167	110222885	2.09e-95	357
lac_0_368	NC_060935.1	75.811	740	160	17	629	1358	116587707	116588437	2.09e-95	357
lac_0_368	NC_060935.1	74.878	820	189	15	629	1439	133685711	133686522	2.09e-95	357
lac_0_368	NC_060935.1	74.909	821	184	20	629	1439	22408656	22409464	7.52e-95	355
lac_0_368	NC_060935.1	75.724	725	163	12	641	1358	65560	66278	9.73e-94	351
lac_0_368	NC_060935.1	75.61	738	165	13	629	1358	6247169	6247899	9.73e-94	351
lac_0_368	NC_060935.1	74.728	827	190	17	641	1457	7384959	7384142	9.73e-94	351
lac_0_368	NC_060935.1	74.818	822	186	17	629	1439	7796190	7797001	9.73e-94	351
lac_0_368	NC_060935.1	74.636	824	195	13	641	1457	23421556	23420740	9.73e-94	351
lac_0_368	NC_060935.1	75.758	726	161	13	641	1358	27108987	27109705	9.73e-94	351
lac_0_368	NC_060935.1	75.577	737	167	12	629	1358	49905972	49906702	9.73e-94	351
lac_0_368	NC_060935.1	75.676	740	161	17	629	1358	55627291	55628021	9.73e-94	351
lac_0_368	NC_060935.1	75.791	727	159	15	641	1358	91953011	91953729	9.73e-94	351
lac_0_368	NC_060935.1	75.709	741	159	18	629	1358	93956974	93957704	9.73e-94	351
lac_0_368	NC_060935.1	75.61	738	165	14	629	1358	100421696	100422426	9.73e-94	351
lac_0_368	NC_060935.1	74.847	815	186	17	641	1445	109891301	109890496	9.73e-94	351
lac_0_368	NC_060935.1	74.667	825	193	15	641	1457	114853740	114852924	9.73e-94	351
lac_0_368	NC_060935.1	75.653	727	161	14	640	1358	108367807	108368525	1.26e-92	348
lac_0_368	NC_060935.1	75.62	726	162	13	641	1358	7943582	7944300	4.53e-92	346
lac_0_368	NC_060935.1	74.607	827	191	17	641	1457	22139160	22138343	4.53e-92	346
lac_0_368	NC_060935.1	74.752	808	187	15	641	1439	27363559	27364358	4.53e-92	346
lac_0_368	NC_060935.1	74.515	824	197	12	641	1457	56676499	56675682	4.53e-92	346
lac_0_368	NC_060935.1	74.607	827	191	17	641	1457	74689475	74688658	4.53e-92	346
lac_0_368	NC_060935.1	74.576	826	193	15	641	1457	90323009	90322192	4.53e-92	346
lac_0_368	NC_060935.1	75.376	731	167	12	641	1364	49891844	49891120	2.11e-90	340
lac_0_368	NC_060935.1	74.424	825	196	14	641	1457	90890226	90889409	2.11e-90	340
lac_0_368	NC_060935.1	75.516	727	159	17	641	1357	5540145	5540862	7.57e-90	339
lac_0_368	NC_060935.1	75.305	737	167	13	629	1357	8221669	8222398	7.57e-90	339
lac_0_368	NC_060935.1	75.339	738	165	16	629	1358	48465522	48466250	7.57e-90	339
lac_0_368	NC_060935.1	74.455	826	192	17	642	1457	48916218	48915402	7.57e-90	339
lac_0_368	NC_060935.1	74.486	827	189	19	641	1457	100487650	100486836	7.57e-90	339
lac_0_368	NC_060935.1	75.376	731	163	15	643	1364	34827658	34826936	2.72e-89	337
lac_0_368	NC_060935.1	75.234	747	166	16	721	1457	121850120	121849383	2.72e-89	337
lac_0_368	NC_060935.1	75.31	725	166	12	641	1358	96780383	96779665	9.8e-89	335
lac_0_368	NC_060935.1	75.068	738	166	15	629	1358	98281903	98282630	1.64e-86	327
lac_0_368	NC_060935.1	73.993	819	198	14	629	1439	100464510	100465321	9.86e-84	318
lac_0_368	NC_060935.1	73.998	823	194	19	641	1453	87562423	87561611	3.55e-83	316
lac_0_368	NC_060935.1	79.605	456	78	12	641	1088	79896230	79895782	4.59e-82	313
lac_0_368	NC_060935.1	77.158	556	116	10	629	1178	83333187	83333737	4.59e-82	313
lac_0_368	NC_060935.1	73.768	812	200	12	641	1445	75906254	75905449	2.14e-80	307
lac_0_368	NC_060935.1	76.223	593	123	16	686	1268	14854675	14854091	1.29e-77	298
lac_0_368	NC_060935.1	75.399	626	140	14	836	1453	23438367	23437748	2.15e-75	291
lac_0_368	NC_060935.1	76.029	559	119	14	808	1358	59356403	59356954	6.02e-71	276
lac_0_368	NC_060935.1	75.429	525	115	13	662	1179	55073798	55074315	6.11e-61	243
lac_0_368	NC_060932.1	76.776	732	155	13	641	1364	96497529	96496805	4.43e-107	396
lac_0_368	NC_060932.1	75.545	826	185	15	641	1457	35806807	35805990	2.06e-105	390
lac_0_368	NC_060932.1	76.69	725	154	13	642	1358	121480516	121481233	7.41e-105	388
lac_0_368	NC_060932.1	75.424	826	186	15	641	1457	11269157	11268340	9.59e-104	385
lac_0_368	NC_060932.1	76.287	738	160	14	629	1358	113722380	113723110	4.46e-102	379
lac_0_368	NC_060932.1	75.303	826	187	15	641	1457	115758714	115757897	4.46e-102	379
lac_0_368	NC_060932.1	75.303	826	185	18	641	1457	138678681	138677866	1.6e-101	377
lac_0_368	NC_060932.1	75.121	824	191	14	641	1457	24532295	24531479	2.08e-100	374
lac_0_368	NC_060932.1	76.152	738	161	13	629	1358	59339305	59340035	2.08e-100	374
lac_0_368	NC_060932.1	76.197	731	161	12	641	1364	64225319	64224595	2.08e-100	374
lac_0_368	NC_060932.1	75.182	826	188	15	641	1457	76053463	76052646	2.08e-100	374
lac_0_368	NC_060932.1	76.216	740	157	18	629	1358	89275624	89276354	2.08e-100	374
lac_0_368	NC_060932.1	75.182	826	188	15	641	1457	92649711	92648894	2.08e-100	374
lac_0_368	NC_060932.1	76.23	732	159	13	641	1364	96679857	96679133	2.08e-100	374
lac_0_368	NC_060932.1	76.016	738	162	13	629	1358	8803979	8804709	9.66e-99	368
lac_0_368	NC_060932.1	76.016	738	162	13	629	1358	10005907	10006637	9.66e-99	368
lac_0_368	NC_060932.1	75.091	827	187	16	641	1457	25347216	25346399	9.66e-99	368
lac_0_368	NC_060932.1	76.016	738	162	13	629	1358	27393842	27394572	9.66e-99	368
lac_0_368	NC_060932.1	75.061	826	189	15	641	1457	49174407	49173590	9.66e-99	368
lac_0_368	NC_060932.1	75.091	827	187	16	641	1457	71919083	71918266	9.66e-99	368
lac_0_368	NC_060932.1	75.339	811	176	21	641	1439	92997979	92998777	9.66e-99	368
lac_0_368	NC_060932.1	76.016	738	162	13	629	1358	94533873	94534603	9.66e-99	368
lac_0_368	NC_060932.1	75.091	827	187	17	641	1457	105869934	105869117	9.66e-99	368
lac_0_368	NC_060932.1	76.06	731	162	12	641	1364	127929337	127928613	9.66e-99	368
lac_0_368	NC_060932.1	76.138	725	158	13	641	1358	77521377	77522093	3.47e-98	366
lac_0_368	NC_060932.1	75.03	829	184	22	641	1457	23922814	23921997	4.49e-97	363
lac_0_368	NC_060932.1	74.881	840	190	18	629	1457	36763348	36762519	4.49e-97	363
lac_0_368	NC_060932.1	76.033	726	158	14	641	1358	81862185	81862902	4.49e-97	363
lac_0_368	NC_060932.1	76.066	727	157	15	641	1358	82203280	82203998	4.49e-97	363
lac_0_368	NC_060932.1	75.913	739	161	14	629	1358	84096841	84097571	4.49e-97	363
lac_0_368	NC_060932.1	75.978	741	157	19	629	1358	99742945	99743675	4.49e-97	363
lac_0_368	NC_060932.1	74.909	825	192	14	641	1457	104733244	104732427	4.49e-97	363
lac_0_368	NC_060932.1	75.956	732	160	14	641	1364	115127647	115126924	4.49e-97	363
lac_0_368	NC_060932.1	74.939	826	190	15	641	1457	115169589	115168772	4.49e-97	363
lac_0_368	NC_060932.1	74.849	827	189	16	641	1457	35449419	35448602	2.09e-95	357
lac_0_368	NC_060932.1	75.712	737	166	12	629	1358	40712482	40713212	2.09e-95	357
lac_0_368	NC_060932.1	74.939	826	184	21	641	1453	46979227	46978412	2.09e-95	357
lac_0_368	NC_060932.1	75.745	738	164	13	629	1358	75875271	75876001	2.09e-95	357
lac_0_368	NC_060932.1	75.745	738	164	14	629	1358	98424723	98425453	2.09e-95	357
lac_0_368	NC_060932.1	75	812	184	16	656	1457	124994975	124994173	2.09e-95	357
lac_0_368	NC_060932.1	74.818	826	191	15	641	1457	130280347	130279530	2.09e-95	357
lac_0_368	NC_060932.1	75.829	724	164	10	641	1358	132761429	132762147	2.09e-95	357
lac_0_368	NC_060932.1	74.818	826	191	15	641	1457	137308987	137308170	2.09e-95	357
lac_0_368	NC_060932.1	75.895	726	157	17	641	1357	35878563	35877847	7.52e-95	355
lac_0_368	NC_060932.1	75.778	739	160	17	629	1357	127472095	127472824	7.52e-95	355
lac_0_368	NC_060932.1	74.727	823	193	14	641	1457	26008065	26007252	2.7e-94	353
lac_0_368	NC_060932.1	75.862	725	158	15	643	1358	69687217	69687933	2.7e-94	353
lac_0_368	NC_060932.1	75.577	737	167	12	629	1358	17215561	17216291	9.73e-94	351
lac_0_368	NC_060932.1	75.61	738	165	13	629	1358	26675486	26676216	9.73e-94	351
lac_0_368	NC_060932.1	74.758	828	188	19	641	1457	36667285	36666468	9.73e-94	351
lac_0_368	NC_060932.1	74.938	802	184	15	665	1457	36755379	36754586	9.73e-94	351
lac_0_368	NC_060932.1	74.667	825	194	14	641	1457	72585118	72584301	9.73e-94	351
lac_0_368	NC_060932.1	74.667	825	193	15	641	1457	75299382	75300198	9.73e-94	351
lac_0_368	NC_060932.1	75.643	739	163	14	629	1358	92686995	92687725	9.73e-94	351
lac_0_368	NC_060932.1	75.676	740	161	16	629	1358	100817997	100818727	9.73e-94	351
lac_0_368	NC_060932.1	75.716	733	161	15	641	1364	104913512	104912788	9.73e-94	351
lac_0_368	NC_060932.1	75.691	724	165	11	641	1358	123378576	123379294	9.73e-94	351
lac_0_368	NC_060932.1	74.667	825	194	14	641	1457	130019746	130018929	9.73e-94	351
lac_0_368	NC_060932.1	74.728	827	187	18	641	1457	88447786	88446972	3.5e-93	350
lac_0_368	NC_060932.1	76.911	641	132	14	641	1273	96535002	96534370	3.5e-93	350
lac_0_368	NC_060932.1	74.969	811	178	21	641	1439	129839214	129840011	3.5e-93	350
lac_0_368	NC_060932.1	75.586	725	164	12	641	1358	4610590	4611308	4.53e-92	346
lac_0_368	NC_060932.1	74.576	826	193	15	641	1457	59592678	59591861	4.53e-92	346
lac_0_368	NC_060932.1	75.513	731	166	12	641	1364	63912133	63911409	4.53e-92	346
lac_0_368	NC_060932.1	75.549	728	165	12	629	1349	65549775	65550496	4.53e-92	346
lac_0_368	NC_060932.1	75.441	737	167	14	629	1358	115632156	115632885	4.53e-92	346
lac_0_368	NC_060932.1	74.662	813	191	14	641	1445	121775255	121774450	4.53e-92	346
lac_0_368	NC_060932.1	75.62	726	162	13	641	1358	132897185	132897903	4.53e-92	346
lac_0_368	NC_060932.1	74.607	827	189	19	641	1457	123460072	123459257	1.63e-91	344
lac_0_368	NC_060932.1	75.339	738	167	13	629	1358	1389982	1390712	2.11e-90	340
lac_0_368	NC_060932.1	74.424	825	196	14	641	1457	75026314	75025497	2.11e-90	340
lac_0_368	NC_060932.1	74.393	824	198	12	641	1457	84859760	84858943	2.11e-90	340
lac_0_368	NC_060932.1	75.516	727	161	15	641	1358	108371597	108372315	2.11e-90	340
lac_0_368	NC_060932.1	75.448	725	165	12	641	1358	130453068	130453786	2.11e-90	340
lac_0_368	NC_060932.1	75.339	738	167	13	629	1358	136997197	136997927	2.11e-90	340
lac_0_368	NC_060932.1	74.365	827	193	17	641	1457	61541736	61540919	9.8e-89	335
lac_0_368	NC_060932.1	75.559	716	156	14	629	1332	71839175	71839883	9.8e-89	335
lac_0_368	NC_060932.1	74.473	807	190	14	641	1439	116883668	116884466	9.8e-89	335
lac_0_368	NC_060932.1	74.967	755	174	14	711	1457	106495732	106494985	3.52e-88	333
lac_0_368	NC_060932.1	74.244	827	194	17	641	1457	61694401	61693584	4.56e-87	329
lac_0_368	NC_060932.1	74.321	810	193	13	656	1457	84904330	84903528	4.56e-87	329
lac_0_368	NC_060932.1	75.172	725	165	13	641	1358	97245373	97246089	1.64e-86	327
lac_0_368	NC_060932.1	74.178	821	190	18	629	1439	120365742	120366550	7.63e-85	322
lac_0_368	NC_060932.1	75.439	684	153	14	641	1316	43667904	43667228	9.86e-84	318
lac_0_368	NC_060932.1	76.176	638	132	17	641	1268	78375541	78376168	9.86e-84	318
lac_0_368	NC_060932.1	74.964	703	159	17	764	1457	43537314	43536620	2.14e-80	307
lac_0_368	NC_060932.1	74.188	616	133	23	839	1445	81845474	81846072	3.68e-58	233
lac_0_368	NC_000023.11	75.424	826	186	15	641	1457	54121364	54120547	9.59e-104	385
lac_0_368	NC_000023.11	75.453	827	184	16	641	1457	77207757	77206940	9.59e-104	385
lac_0_368	NC_000023.11	75.424	826	186	15	641	1457	96060462	96059645	9.59e-104	385
lac_0_368	NC_000023.11	75.303	826	187	15	641	1457	26317067	26316250	4.46e-102	379
lac_0_368	NC_000023.11	76.446	726	156	13	641	1358	31534002	31534720	4.46e-102	379
lac_0_368	NC_000023.11	76.366	732	158	13	641	1364	65191446	65190722	4.46e-102	379
lac_0_368	NC_000023.11	76.223	736	164	11	629	1358	100553633	100554363	4.46e-102	379
lac_0_368	NC_000023.11	75.333	827	185	16	641	1457	141423866	141423049	4.46e-102	379
lac_0_368	NC_000023.11	76.184	739	160	15	629	1358	142341492	142342223	5.77e-101	375
lac_0_368	NC_000023.11	76.309	726	157	13	641	1358	6936000	6936718	2.08e-100	374
lac_0_368	NC_000023.11	76.152	738	161	13	629	1358	11710617	11711347	2.08e-100	374
lac_0_368	NC_000023.11	75.182	826	188	15	641	1457	19942920	19942103	2.08e-100	374
lac_0_368	NC_000023.11	76.309	726	157	13	641	1358	23241896	23242614	2.08e-100	374
lac_0_368	NC_000023.11	75.182	826	188	15	641	1457	43308850	43308033	2.08e-100	374
lac_0_368	NC_000023.11	75.182	826	188	15	641	1457	65208825	65208008	2.08e-100	374
lac_0_368	NC_000023.11	76.216	740	157	17	629	1358	73384352	73385082	2.08e-100	374
lac_0_368	NC_000023.11	76.152	738	161	13	629	1358	83545764	83546494	2.08e-100	374
lac_0_368	NC_000023.11	75.182	826	188	15	641	1457	86448944	86448127	2.08e-100	374
lac_0_368	NC_000023.11	75.152	825	190	14	641	1457	86558586	86557769	2.08e-100	374
lac_0_368	NC_000023.11	75.121	824	192	13	641	1457	104029522	104028705	2.08e-100	374
lac_0_368	NC_000023.11	76.216	740	157	17	629	1358	107159134	107159864	2.08e-100	374
lac_0_368	NC_000023.11	75.244	820	186	15	629	1439	130520745	130521556	2.08e-100	374
lac_0_368	NC_000023.11	76.119	737	163	12	629	1358	142481211	142481941	2.08e-100	374
lac_0_368	NC_000023.11	75.212	827	186	17	641	1457	147409762	147408945	2.08e-100	374
lac_0_368	NC_000023.11	76.152	738	161	13	629	1358	151333689	151334419	2.08e-100	374
lac_0_368	NC_000023.11	76.126	733	160	13	641	1365	88035846	88035121	2.69e-99	370
lac_0_368	NC_000023.11	76.204	727	156	15	641	1358	5483821	5484539	9.66e-99	368
lac_0_368	NC_000023.11	75.061	826	189	15	641	1457	11937934	11937117	9.66e-99	368
lac_0_368	NC_000023.11	75.121	828	185	19	641	1457	17345130	17344313	9.66e-99	368
lac_0_368	NC_000023.11	75.984	737	164	12	629	1358	19146038	19146768	9.66e-99	368
lac_0_368	NC_000023.11	75.984	737	164	11	629	1358	28210129	28210859	9.66e-99	368
lac_0_368	NC_000023.11	75.03	825	191	14	641	1457	50022123	50021306	9.66e-99	368
lac_0_368	NC_000023.11	75.121	828	185	19	641	1457	54767036	54766219	9.66e-99	368
lac_0_368	NC_000023.11	75.061	826	189	15	641	1457	66183348	66182531	9.66e-99	368
lac_0_368	NC_000023.11	76.049	739	160	15	629	1358	69984625	69985355	9.66e-99	368
lac_0_368	NC_000023.11	75.091	827	187	17	641	1457	73010868	73010051	9.66e-99	368
lac_0_368	NC_000023.11	76.016	738	162	14	629	1358	73109512	73110242	9.66e-99	368
lac_0_368	NC_000023.11	76.049	739	160	14	629	1358	81844522	81845252	9.66e-99	368
lac_0_368	NC_000023.11	76.171	726	158	13	641	1358	93943252	93943970	9.66e-99	368
lac_0_368	NC_000023.11	76.016	738	162	13	629	1358	95811418	95812148	9.66e-99	368
lac_0_368	NC_000023.11	75.061	826	189	15	641	1457	98690145	98689328	9.66e-99	368
lac_0_368	NC_000023.11	76.204	727	156	15	641	1358	100138320	100139038	9.66e-99	368
lac_0_368	NC_000023.11	75.091	827	187	16	641	1457	119438115	119437298	9.66e-99	368
lac_0_368	NC_000023.11	76.016	738	162	14	629	1358	121267017	121267747	9.66e-99	368
lac_0_368	NC_000023.11	76.081	740	158	17	629	1358	130962296	130963026	9.66e-99	368
lac_0_368	NC_000023.11	76.081	740	156	18	629	1358	87824763	87825491	3.47e-98	366
lac_0_368	NC_000023.11	75.03	825	189	15	642	1457	121697360	121696544	3.47e-98	366
lac_0_368	NC_000023.11	75.061	814	186	15	641	1445	32246610	32245805	4.49e-97	363
lac_0_368	NC_000023.11	75.978	741	157	18	629	1358	56699254	56699984	4.49e-97	363
lac_0_368	NC_000023.11	74.939	826	190	15	641	1457	64299226	64298409	4.49e-97	363
lac_0_368	NC_000023.11	74.97	823	189	15	641	1453	66927500	66926685	4.49e-97	363
lac_0_368	NC_000023.11	76.231	711	154	13	656	1358	75511668	75512371	4.49e-97	363
lac_0_368	NC_000023.11	76.022	734	157	17	641	1364	80535916	80535192	4.49e-97	363
lac_0_368	NC_000023.11	74.939	826	190	15	641	1457	98426976	98426159	4.49e-97	363
lac_0_368	NC_000023.11	74.939	826	190	15	641	1457	103894157	103893340	4.49e-97	363
lac_0_368	NC_000023.11	74.969	819	190	14	629	1439	107367703	107368514	4.49e-97	363
lac_0_368	NC_000023.11	75.124	808	184	16	641	1439	112721990	112722789	4.49e-97	363
lac_0_368	NC_000023.11	75.989	733	159	15	641	1364	117730579	117729855	4.49e-97	363
lac_0_368	NC_000023.11	75.995	729	160	13	641	1361	149180816	149180095	4.49e-97	363
lac_0_368	NC_000023.11	76.033	726	159	13	641	1358	149439189	149439907	4.49e-97	363
lac_0_368	NC_000023.11	75.848	737	165	12	629	1358	150133864	150134594	4.49e-97	363
lac_0_368	NC_000023.11	75.062	810	187	14	656	1457	155518652	155517850	4.49e-97	363
lac_0_368	NC_000023.11	74.939	826	190	15	641	1457	155703262	155702445	4.49e-97	363
lac_0_368	NC_000023.11	74.969	819	188	15	629	1439	79930168	79930977	1.62e-96	361
lac_0_368	NC_000023.11	76	725	159	13	641	1357	131125860	131125143	1.62e-96	361
lac_0_368	NC_000023.11	74.97	827	186	19	642	1457	136442918	136442102	1.62e-96	361
lac_0_368	NC_000023.11	75.811	740	161	17	629	1358	42891710	42892441	5.81e-96	359
lac_0_368	NC_000023.11	75.962	728	158	15	641	1358	131667335	131668055	5.81e-96	359
lac_0_368	NC_000023.11	75.82	732	162	13	641	1364	6586665	6585941	2.09e-95	357
lac_0_368	NC_000023.11	75.712	737	166	12	629	1358	50063513	50064243	2.09e-95	357
lac_0_368	NC_000023.11	74.818	826	191	15	641	1457	64254994	64254177	2.09e-95	357
lac_0_368	NC_000023.11	74.938	810	188	14	656	1457	76325421	76324619	2.09e-95	357
lac_0_368	NC_000023.11	75.843	741	158	18	629	1358	77247636	77248366	2.09e-95	357
lac_0_368	NC_000023.11	75.745	738	163	14	629	1358	132136099	132136828	2.09e-95	357
lac_0_368	NC_000023.11	75.962	728	156	16	641	1358	152547901	152548619	2.09e-95	357
lac_0_368	NC_000023.11	75.857	729	161	13	641	1361	155302226	155301505	2.09e-95	357
lac_0_368	NC_000023.11	75.061	818	177	25	656	1457	131248177	131247371	7.52e-95	355
lac_0_368	NC_000023.11	74.757	824	190	17	641	1454	127119348	127118533	2.7e-94	353
lac_0_368	NC_000023.11	75.691	724	165	10	641	1358	57632770	57633488	9.73e-94	351
lac_0_368	NC_000023.11	75.749	734	159	16	641	1364	65835145	65834421	9.73e-94	351
lac_0_368	NC_000023.11	74.636	824	196	12	641	1457	74791624	74790807	9.73e-94	351
lac_0_368	NC_000023.11	74.756	820	190	14	629	1439	80408602	80409413	9.73e-94	351
lac_0_368	NC_000023.11	75.724	725	162	13	641	1358	109176294	109177011	9.73e-94	351
lac_0_368	NC_000023.11	75.683	732	163	12	641	1364	113340474	113339750	9.73e-94	351
lac_0_368	NC_000023.11	74.636	824	196	12	641	1457	128945302	128944485	9.73e-94	351
lac_0_368	NC_000023.11	75.61	738	165	13	629	1358	144324100	144324830	9.73e-94	351
lac_0_368	NC_000023.11	75.782	735	155	21	641	1364	104674744	104674022	3.5e-93	350
lac_0_368	NC_000023.11	75.824	728	153	21	643	1358	27225832	27226548	1.26e-92	348
lac_0_368	NC_000023.11	75.507	739	165	14	629	1358	73888637	73889368	1.26e-92	348
lac_0_368	NC_000023.11	75.474	738	166	13	629	1358	52225466	52226196	4.53e-92	346
lac_0_368	NC_000023.11	75.653	727	160	14	641	1358	79768246	79767528	4.53e-92	346
lac_0_368	NC_000023.11	75.408	736	170	10	629	1358	82856574	82857304	4.53e-92	346
lac_0_368	NC_000023.11	75.507	739	164	15	629	1358	109056132	109056862	4.53e-92	346
lac_0_368	NC_000023.11	74.667	825	188	19	641	1453	117759827	117759012	4.53e-92	346
lac_0_368	NC_000023.11	74.755	816	185	19	641	1445	125611596	125610791	4.53e-92	346
lac_0_368	NC_000023.11	75.552	724	166	10	641	1358	127365604	127366322	4.53e-92	346
lac_0_368	NC_000023.11	74.638	828	189	19	641	1457	152238640	152237823	4.53e-92	346
lac_0_368	NC_000023.11	75.843	712	152	18	656	1357	144196919	144196218	1.63e-91	344
lac_0_368	NC_000023.11	75.549	728	160	16	641	1358	62520478	62521197	5.85e-91	342
lac_0_368	NC_000023.11	75.448	725	165	12	641	1358	42427508	42426790	2.11e-90	340
lac_0_368	NC_000023.11	75.448	725	165	12	641	1358	65227899	65228617	2.11e-90	340
lac_0_368	NC_000023.11	75.339	738	167	13	629	1358	76270774	76271504	2.11e-90	340
lac_0_368	NC_000023.11	75.522	719	160	14	641	1350	116943926	116943215	7.57e-90	339
lac_0_368	NC_000023.11	75.446	729	159	18	641	1358	88211268	88211987	2.72e-89	337
lac_0_368	NC_000023.11	75.344	726	164	13	641	1358	56049914	56049196	9.8e-89	335
lac_0_368	NC_000023.11	75.17	737	168	13	629	1357	147223342	147224071	3.52e-88	333
lac_0_368	NC_000023.11	74.182	825	198	14	641	1457	63599843	63599026	4.56e-87	329
lac_0_368	NC_000023.11	75.171	733	165	14	641	1364	75557808	75557084	4.56e-87	329
lac_0_368	NC_000023.11	75.171	733	165	15	641	1364	114833347	114832623	4.56e-87	329
lac_0_368	NC_000023.11	74.209	822	197	14	641	1454	126187870	126187056	4.56e-87	329
lac_0_368	NC_000023.11	75.317	709	161	13	658	1358	146902129	146902831	1.64e-86	327
lac_0_368	NC_000023.11	75	724	170	10	641	1358	55400038	55400756	2.12e-85	324
lac_0_368	NC_000023.11	75.387	711	149	20	656	1357	36467820	36467127	2.74e-84	320
lac_0_368	NC_000023.11	74.831	739	167	17	729	1457	66232337	66231608	3.55e-83	316
lac_0_368	NC_000023.11	74.763	737	170	14	629	1356	66946160	66946889	3.55e-83	316
lac_0_368	NC_000023.11	75.071	702	161	13	764	1457	58135797	58135102	1.28e-82	315
lac_0_368	NC_000023.11	75.143	700	157	16	641	1332	51015302	51014612	4.59e-82	313
lac_0_368	NC_000023.11	79.185	466	86	9	629	1088	64519463	64519923	4.59e-82	313
lac_0_368	NC_000023.11	75.22	682	158	11	764	1439	66561599	66562275	4.59e-82	313
lac_0_368	NC_000023.11	75.223	674	154	12	791	1457	70749919	70749252	2.14e-80	307
lac_0_368	NC_000023.11	75.617	648	143	13	629	1268	101474313	101474953	2.14e-80	307
lac_0_368	NC_000023.11	75.549	638	136	19	641	1268	62823099	62823726	4.62e-77	296
lac_0_368	NC_000023.11	78.54	452	90	7	641	1088	74988089	74987641	2.15e-75	291
lac_0_368	NC_000023.11	74.519	675	159	12	697	1364	32400549	32399881	1.29e-72	281
lac_0_368	NC_000023.11	73.626	728	174	17	641	1358	62745697	62746416	1.3e-67	265
lac_0_368	NC_000023.11	75.215	581	128	13	665	1239	55690427	55690997	1.69e-66	261
lac_0_368	NC_000023.11	73.562	730	168	23	648	1364	73622336	73621619	7.84e-65	255
lac_0_368	NC_000023.11	74.388	531	127	9	932	1457	35317180	35316654	1.03e-53	219
lac_0_368	NC_060947.1	75.424	826	186	15	641	1457	53411255	53410438	9.59e-104	385
lac_0_368	NC_060947.1	75.453	827	184	16	641	1457	75645033	75644216	9.59e-104	385
lac_0_368	NC_060947.1	75.303	826	187	15	641	1457	25904389	25903572	4.46e-102	379
lac_0_368	NC_060947.1	76.446	726	156	13	641	1358	31132154	31132872	4.46e-102	379
lac_0_368	NC_060947.1	76.366	732	158	13	641	1364	63616870	63616146	4.46e-102	379
lac_0_368	NC_060947.1	76.319	739	158	14	629	1358	75625890	75626620	4.46e-102	379
lac_0_368	NC_060947.1	75.303	826	187	15	641	1457	84984832	84984015	4.46e-102	379
lac_0_368	NC_060947.1	75.273	825	189	14	641	1457	96868775	96867958	4.46e-102	379
lac_0_368	NC_060947.1	76.223	736	164	11	629	1358	98996069	98996799	4.46e-102	379
lac_0_368	NC_060947.1	76.309	726	157	13	641	1358	6489765	6490483	2.08e-100	374
lac_0_368	NC_060947.1	76.152	738	161	13	629	1358	11293164	11293894	2.08e-100	374
lac_0_368	NC_060947.1	75.182	826	188	15	641	1457	19525823	19525006	2.08e-100	374
lac_0_368	NC_060947.1	76.309	726	157	13	641	1358	22825450	22826168	2.08e-100	374
lac_0_368	NC_060947.1	75.214	819	188	13	629	1439	27800883	27801694	2.08e-100	374
lac_0_368	NC_060947.1	75.182	826	188	15	641	1457	42715077	42714260	2.08e-100	374
lac_0_368	NC_060947.1	75.182	826	188	15	641	1457	63634250	63633433	2.08e-100	374
lac_0_368	NC_060947.1	76.216	740	157	17	629	1358	71817730	71818460	2.08e-100	374
lac_0_368	NC_060947.1	76.152	738	161	13	629	1358	81979342	81980072	2.08e-100	374
lac_0_368	NC_060947.1	76.216	740	157	17	629	1358	105595637	105596367	2.08e-100	374
lac_0_368	NC_060947.1	75.244	820	186	15	629	1439	128840567	128841378	2.08e-100	374
lac_0_368	NC_060947.1	76.119	737	163	12	629	1358	140789892	140790622	2.08e-100	374
lac_0_368	NC_060947.1	75.212	827	186	17	641	1457	145674821	145674004	2.08e-100	374
lac_0_368	NC_060947.1	76.152	738	161	13	629	1358	149601635	149602365	2.08e-100	374
lac_0_368	NC_060947.1	76.126	733	160	13	641	1365	86462913	86462188	2.69e-99	370
lac_0_368	NC_060947.1	75.061	826	189	15	641	1457	11520492	11519675	9.66e-99	368
lac_0_368	NC_060947.1	75.121	828	185	19	641	1457	16927729	16926912	9.66e-99	368
lac_0_368	NC_060947.1	75.984	737	164	12	629	1358	18728778	18729508	9.66e-99	368
lac_0_368	NC_060947.1	75.03	825	191	14	641	1457	49338047	49337230	9.66e-99	368
lac_0_368	NC_060947.1	76.049	739	160	14	629	1358	60596717	60597447	9.66e-99	368
lac_0_368	NC_060947.1	76.049	739	160	15	629	1358	68417979	68418709	9.66e-99	368
lac_0_368	NC_060947.1	76.371	711	153	13	656	1358	73945356	73946059	9.66e-99	368
lac_0_368	NC_060947.1	76.093	732	160	13	641	1364	78969714	78968990	9.66e-99	368
lac_0_368	NC_060947.1	76.049	739	160	14	629	1358	80280178	80280908	9.66e-99	368
lac_0_368	NC_060947.1	76.016	738	161	14	629	1358	86251847	86252576	9.66e-99	368
lac_0_368	NC_060947.1	76.171	726	158	13	641	1358	92388408	92389126	9.66e-99	368
lac_0_368	NC_060947.1	76.016	738	162	13	629	1358	94256842	94257572	9.66e-99	368
lac_0_368	NC_060947.1	75.061	826	189	15	641	1457	97131928	97131111	9.66e-99	368
lac_0_368	NC_060947.1	76.204	727	156	15	641	1358	98580605	98581323	9.66e-99	368
lac_0_368	NC_060947.1	75.061	818	191	13	629	1439	102450381	102451192	9.66e-99	368
lac_0_368	NC_060947.1	76.126	733	158	15	641	1364	116108123	116107399	9.66e-99	368
lac_0_368	NC_060947.1	76.016	738	162	14	629	1358	119566901	119567631	9.66e-99	368
lac_0_368	NC_060947.1	75.061	826	189	15	641	1457	119997252	119996435	9.66e-99	368
lac_0_368	NC_060947.1	76.081	740	158	17	629	1358	129282105	129282835	9.66e-99	368
lac_0_368	NC_060947.1	75.061	826	189	15	641	1457	147446322	147445505	9.66e-99	368
lac_0_368	NC_060947.1	75.984	737	164	12	629	1358	148401482	148402212	9.66e-99	368
lac_0_368	NC_060947.1	75.061	814	186	15	641	1445	31844759	31843954	4.49e-97	363
lac_0_368	NC_060947.1	75	828	186	19	641	1457	54057917	54057100	4.49e-97	363
lac_0_368	NC_060947.1	75.091	823	182	20	629	1439	55992552	55993363	4.49e-97	363
lac_0_368	NC_060947.1	74.939	826	190	15	641	1457	62724508	62723691	4.49e-97	363
lac_0_368	NC_060947.1	74.939	826	190	15	641	1457	64611010	64610193	4.49e-97	363
lac_0_368	NC_060947.1	74.97	823	189	15	641	1453	65356282	65355467	4.49e-97	363
lac_0_368	NC_060947.1	75.881	738	162	15	629	1358	71543039	71543768	4.49e-97	363
lac_0_368	NC_060947.1	74.909	825	192	14	641	1457	74759219	74758402	4.49e-97	363
lac_0_368	NC_060947.1	76	725	161	12	641	1358	78200836	78200118	4.49e-97	363
lac_0_368	NC_060947.1	75	828	186	19	641	1457	84875158	84874341	4.49e-97	363
lac_0_368	NC_060947.1	74.939	826	190	15	641	1457	102341119	102340302	4.49e-97	363
lac_0_368	NC_060947.1	75.124	808	184	16	641	1439	111173852	111174651	4.49e-97	363
lac_0_368	NC_060947.1	74.97	827	188	16	641	1457	117815829	117815012	4.49e-97	363
lac_0_368	NC_060947.1	74.939	826	190	15	641	1457	146391630	146390813	4.49e-97	363
lac_0_368	NC_060947.1	75.995	729	160	13	641	1361	153539564	153538843	4.49e-97	363
lac_0_368	NC_060947.1	74.939	826	190	15	641	1457	153928468	153927651	4.49e-97	363
lac_0_368	NC_060947.1	74.969	819	188	15	629	1439	78362419	78363228	1.62e-96	361
lac_0_368	NC_060947.1	74.97	827	186	19	642	1457	134751295	134750479	1.62e-96	361
lac_0_368	NC_060947.1	75.745	738	165	13	629	1358	42297730	42298461	5.81e-96	359
lac_0_368	NC_060947.1	75.962	728	158	15	641	1358	129991550	129992270	5.81e-96	359
lac_0_368	NC_060947.1	75.82	732	162	13	641	1364	6140215	6139491	2.09e-95	357
lac_0_368	NC_060947.1	75.712	737	166	12	629	1358	49381175	49381905	2.09e-95	357
lac_0_368	NC_060947.1	74.818	826	191	15	641	1457	62680267	62679450	2.09e-95	357
lac_0_368	NC_060947.1	74.91	829	185	19	641	1457	71444404	71443587	2.09e-95	357
lac_0_368	NC_060947.1	75.843	741	158	18	629	1358	75684914	75685644	2.09e-95	357
lac_0_368	NC_060947.1	75.712	737	166	12	629	1358	105804056	105804786	2.09e-95	357
lac_0_368	NC_060947.1	75.745	738	163	14	629	1358	130460336	130461065	2.09e-95	357
lac_0_368	NC_060947.1	75.962	728	156	16	641	1358	150814494	150815212	2.09e-95	357
lac_0_368	NC_060947.1	74.938	810	188	14	656	1457	153756915	153756113	2.09e-95	357
lac_0_368	NC_060947.1	75.061	818	177	25	656	1457	129572277	129571471	7.52e-95	355
lac_0_368	NC_060947.1	74.757	824	190	17	641	1454	125432830	125432015	2.7e-94	353
lac_0_368	NC_060947.1	75.824	728	157	16	641	1358	5036200	5036918	9.73e-94	351
lac_0_368	NC_060947.1	75.691	724	165	10	641	1358	56931552	56932270	9.73e-94	351
lac_0_368	NC_060947.1	75.749	734	159	16	641	1364	64261617	64260893	9.73e-94	351
lac_0_368	NC_060947.1	74.636	824	196	12	641	1457	73225248	73224431	9.73e-94	351
lac_0_368	NC_060947.1	74.756	820	190	14	629	1439	78842151	78842962	9.73e-94	351
lac_0_368	NC_060947.1	75.51	735	171	8	629	1358	81288561	81289291	9.73e-94	351
lac_0_368	NC_060947.1	75.643	739	163	15	629	1358	107503648	107504378	9.73e-94	351
lac_0_368	NC_060947.1	74.788	825	187	19	641	1453	116137375	116136560	9.73e-94	351
lac_0_368	NC_060947.1	74.877	816	184	19	641	1445	123924204	123923399	9.73e-94	351
lac_0_368	NC_060947.1	74.636	824	196	12	641	1457	127263814	127262997	9.73e-94	351
lac_0_368	NC_060947.1	75.61	738	165	13	629	1358	142629187	142629917	9.73e-94	351
lac_0_368	NC_060947.1	75.782	735	155	21	641	1364	103105907	103105185	3.5e-93	350
lac_0_368	NC_060947.1	75.791	727	155	19	643	1358	26815756	26816472	1.26e-92	348
lac_0_368	NC_060947.1	75.507	739	165	14	629	1358	72322187	72322918	1.26e-92	348
lac_0_368	NC_060947.1	75.474	738	166	13	629	1358	51497204	51497934	4.53e-92	346
lac_0_368	NC_060947.1	75.586	725	163	13	641	1358	107623809	107624526	4.53e-92	346
lac_0_368	NC_060947.1	75.546	732	164	12	641	1364	111793278	111792554	4.53e-92	346
lac_0_368	NC_060947.1	75.552	724	166	10	641	1358	125679176	125679894	4.53e-92	346
lac_0_368	NC_060947.1	74.638	828	189	19	641	1457	150505248	150504431	4.53e-92	346
lac_0_368	NC_060947.1	75.586	725	162	13	641	1357	129445661	129444944	1.63e-91	344
lac_0_368	NC_060947.1	75.843	712	152	18	656	1357	142501997	142501296	1.63e-91	344
lac_0_368	NC_060947.1	75.549	728	160	16	641	1358	60941374	60942093	5.85e-91	342
lac_0_368	NC_060947.1	75.448	725	165	12	641	1358	41832817	41832099	2.11e-90	340
lac_0_368	NC_060947.1	75.477	734	160	17	641	1364	51294828	51294105	2.11e-90	340
lac_0_368	NC_060947.1	75.448	725	165	12	641	1358	63653422	63654140	2.11e-90	340
lac_0_368	NC_060947.1	75.522	719	160	14	641	1350	115320512	115319801	7.57e-90	339
lac_0_368	NC_060947.1	75.446	729	159	18	641	1358	86638321	86639040	2.72e-89	337
lac_0_368	NC_060947.1	75.344	726	164	13	641	1358	55343118	55342400	9.8e-89	335
lac_0_368	NC_060947.1	75.203	738	167	14	629	1357	145482867	145483597	9.8e-89	335
lac_0_368	NC_060947.1	74.182	825	198	14	641	1457	62025107	62024290	4.56e-87	329
lac_0_368	NC_060947.1	75.171	733	165	14	641	1364	73991486	73990762	4.56e-87	329
lac_0_368	NC_060947.1	75.068	738	169	13	629	1358	74704670	74705400	4.56e-87	329
lac_0_368	NC_060947.1	75.171	733	165	15	641	1364	113242039	113241315	4.56e-87	329
lac_0_368	NC_060947.1	74.209	822	197	14	641	1454	124500576	124499762	4.56e-87	329
lac_0_368	NC_060947.1	75.034	737	168	14	629	1356	65374943	65375672	1.64e-86	327
lac_0_368	NC_060947.1	75.317	709	161	13	658	1358	145161692	145162394	1.64e-86	327
lac_0_368	NC_060947.1	75.527	711	148	20	656	1357	36063600	36062907	5.9e-86	326
lac_0_368	NC_060947.1	75	724	170	10	641	1358	54693209	54693927	2.12e-85	324
lac_0_368	NC_060947.1	75.214	702	160	13	764	1457	57436608	57435913	2.74e-84	320
lac_0_368	NC_060947.1	75.143	700	157	16	641	1332	50286524	50285834	4.59e-82	313
lac_0_368	NC_060947.1	79.185	466	86	9	629	1088	62944750	62945210	4.59e-82	313
lac_0_368	NC_060947.1	74.696	739	168	17	729	1457	64659980	64659251	1.65e-81	311
lac_0_368	NC_060947.1	75.073	682	159	11	764	1439	64989359	64990035	2.14e-80	307
lac_0_368	NC_060947.1	75.223	674	154	12	791	1457	69183276	69182609	2.14e-80	307
lac_0_368	NC_060947.1	75.617	648	143	13	629	1268	99918475	99919115	2.14e-80	307
lac_0_368	NC_060947.1	75.549	638	136	19	641	1268	61244178	61244805	4.62e-77	296
lac_0_368	NC_060947.1	78.54	452	90	7	641	1088	73421732	73421284	2.15e-75	291
lac_0_368	NC_060947.1	74.667	675	158	12	697	1364	31998690	31998022	2.78e-74	287
lac_0_368	NC_060947.1	73.626	728	174	17	641	1358	61166776	61167495	1.3e-67	265
lac_0_368	NC_060947.1	75.215	581	128	13	665	1239	54983604	54984174	1.69e-66	261
lac_0_368	NC_060947.1	73.562	730	168	23	648	1364	72055700	72054983	7.84e-65	255
lac_0_368	NC_060947.1	74.2	531	128	9	932	1457	34912223	34911697	4.79e-52	213
lac_0_368	NC_000019.10	76.255	737	162	12	629	1358	55825767	55826497	4.46e-102	379
lac_0_368	NC_000019.10	76.016	738	162	13	629	1358	30142780	30143510	9.66e-99	368
lac_0_368	NC_000019.10	75.984	737	164	12	629	1358	37840871	37841601	9.66e-99	368
lac_0_368	NC_000019.10	76.039	722	160	12	644	1358	29229159	29229874	4.49e-97	363
lac_0_368	NC_000019.10	75.606	742	162	16	629	1358	29462659	29463393	3.5e-93	350
lac_0_368	NC_000019.10	75.549	728	165	13	641	1361	42808100	42807379	4.53e-92	346
lac_0_368	NC_000019.10	75.482	726	163	13	641	1358	34863566	34864284	2.11e-90	340
lac_0_368	NC_000019.10	74.897	729	162	18	641	1358	24397312	24398030	4.59e-82	313
lac_0_368	NC_060946.1	75.303	826	187	15	641	1457	1246232	1245415	4.46e-102	379
lac_0_368	NC_060946.1	75.182	826	188	15	641	1457	49491091	49490274	2.08e-100	374
lac_0_368	NC_060946.1	75.984	737	164	12	629	1358	29128094	29128824	9.66e-99	368
lac_0_368	NC_060946.1	75.092	815	184	17	641	1445	22692966	22692161	4.49e-97	363
lac_0_368	NC_060946.1	75.923	731	163	12	641	1364	35010710	35009986	4.49e-97	363
lac_0_368	NC_060946.1	76.286	700	151	14	641	1332	16864460	16863768	5.81e-96	359
lac_0_368	NC_060946.1	74.97	827	182	23	641	1453	15792389	15791574	2.09e-95	357
lac_0_368	NC_060946.1	75.749	734	158	17	635	1358	6491978	6492701	9.73e-94	351
lac_0_368	NC_060946.1	74.667	825	191	17	641	1457	16507940	16507126	3.5e-93	350
lac_0_368	NC_060946.1	75.474	738	166	13	629	1358	12023742	12024472	4.53e-92	346
lac_0_368	NC_060946.1	75.58	733	162	15	641	1364	16562163	16561439	4.53e-92	346
lac_0_368	NC_060946.1	75.068	738	169	14	629	1358	16603804	16604534	4.56e-87	329
lac_0_368	NC_060946.1	74.275	828	190	18	642	1457	6309287	6308471	1.64e-86	327
lac_0_368	NC_060946.1	75.069	722	169	10	643	1358	15722165	15722881	5.9e-86	326
lac_0_368	NC_060946.1	74.895	713	160	16	662	1364	12499259	12498556	2.14e-80	307
lac_0_368	NC_060946.1	74.586	724	168	14	641	1356	12775758	12775043	2.76e-79	303
lac_0_368	NC_060946.1	74.412	723	172	13	641	1358	11810931	11811645	1.29e-77	298
lac_0_368	NC_060946.1	74.298	712	156	24	635	1332	17126570	17127268	6.02e-71	276
lac_0_368	NC_060946.1	73.633	713	161	24	635	1332	6265964	6266664	3.65e-63	250
lac_0_368	NC_060943.1	76.255	737	162	12	629	1358	58925113	58925843	4.46e-102	379
lac_0_368	NC_060943.1	76.016	738	162	13	629	1358	32663230	32663960	9.66e-99	368
lac_0_368	NC_060943.1	75.984	737	164	12	629	1358	40642410	40643140	9.66e-99	368
lac_0_368	NC_060943.1	76.105	724	156	16	644	1358	31760263	31760978	4.49e-97	363
lac_0_368	NC_060943.1	75.549	728	165	13	641	1361	45627040	45626319	4.53e-92	346
lac_0_368	NC_060943.1	75.482	726	163	13	641	1358	37408114	37408832	2.11e-90	340
lac_0_368	NC_060943.1	75.273	732	165	15	635	1358	25273695	25274418	9.8e-89	335
lac_0_368	NC_060943.1	76.823	617	126	15	629	1237	25661091	25661698	1.27e-87	331
lac_0_368	NC_060943.1	74.897	729	162	18	641	1358	24547485	24548203	4.59e-82	313
lac_0_368	NC_000022.11	75.182	826	188	15	641	1457	48988412	48987595	2.08e-100	374
lac_0_368	NC_000022.11	75.184	814	185	15	641	1445	22279440	22278635	9.66e-99	368
lac_0_368	NC_000022.11	75.984	737	164	12	629	1358	28666653	28667383	9.66e-99	368
lac_0_368	NC_000022.11	75.061	826	188	16	641	1457	32297300	32296484	9.66e-99	368
lac_0_368	NC_000022.11	74.788	825	193	14	641	1457	34552330	34551513	2.09e-95	357
lac_0_368	NC_000022.11	74.788	825	190	16	641	1457	15933947	15933133	7.52e-95	355
lac_0_368	NC_000022.11	74.697	826	192	15	641	1457	15217286	15216469	9.73e-94	351
lac_0_368	NC_000022.11	75.716	733	161	15	641	1364	15982738	15982014	9.73e-94	351
lac_0_368	NC_000022.11	75.474	738	166	13	629	1358	16024383	16025113	4.53e-92	346
lac_0_371	X94372.1	90.798	163	15	0	4390	4552	3713	3551	7.35e-54	219
lac_0_371	Y09885.1	90.798	163	15	0	4390	4552	2184	2022	7.35e-54	219
lac_0_403	NC_000008.11	78.234	487	84	15	599	1067	128125663	128125181	2.69e-76	292
lac_0_403	NC_000008.11	87.907	215	22	4	2032	2244	128122985	128122773	1.64e-63	250
lac_0_403	NC_060932.1	78.234	487	84	15	599	1067	129253330	129252848	2.69e-76	292
lac_0_403	NC_060932.1	87.907	215	22	4	2032	2244	129250652	129250440	1.64e-63	250
lac_0_408	NC_060947.1	77.098	572	121	9	2414	2979	111792560	111793127	3.28e-85	322
lac_0_408	NC_060947.1	76.614	573	121	11	2414	2979	84016122	84015556	1.19e-79	303
lac_0_408	NC_060947.1	75.916	573	126	11	2414	2979	107355396	107354829	1.55e-73	283
lac_0_408	NC_060947.1	75.304	575	128	11	2414	2979	77465337	77465906	2.02e-67	263
lac_0_408	NC_060947.1	75.261	574	127	14	2414	2979	56136422	56136988	2.61e-66	259
lac_0_408	NC_060947.1	75	572	132	10	2414	2979	75320269	75319703	1.21e-64	254
lac_0_408	NC_060947.1	75.043	577	124	18	2414	2979	72330587	72330020	1.57e-63	250
lac_0_408	NC_060947.1	74.503	553	129	10	2414	2960	79298170	79298716	2.05e-57	230
lac_0_408	NC_060947.1	74.955	559	107	29	2440	2986	153182198	153181661	2.65e-56	226
lac_0_408	NC_060947.1	76.027	438	93	11	2552	2983	54356749	54357180	1.59e-53	217
lac_0_408	NC_060947.1	75.264	473	105	11	2485	2951	140287067	140287533	5.73e-53	215
lac_0_408	NC_060935.1	76.923	572	122	10	2414	2979	96352853	96353420	1.53e-83	316
lac_0_408	NC_060935.1	76.049	572	128	9	2414	2979	55945742	55946310	3.33e-75	289
lac_0_408	NC_060935.1	75.271	554	125	10	2414	2960	54680324	54680872	1.21e-64	254
lac_0_408	NC_060935.1	74.957	579	121	21	2414	2979	4923815	4923248	7.31e-62	244
lac_0_408	NC_060935.1	74.82	556	123	14	2414	2960	63440971	63441518	4.4e-59	235
lac_0_408	NC_000023.11	76.748	572	123	9	2414	2979	113339756	113340323	7.1e-82	311
lac_0_408	NC_000023.11	76.614	573	121	11	2414	2979	85587370	85586804	1.19e-79	303
lac_0_408	NC_000023.11	75.916	573	126	11	2414	2979	108907875	108907308	1.55e-73	283
lac_0_408	NC_000023.11	75.304	575	128	11	2414	2979	79028525	79029094	2.02e-67	263
lac_0_408	NC_000023.11	75.261	574	127	14	2414	2979	56837591	56838157	2.61e-66	259
lac_0_408	NC_000023.11	75	572	132	10	2414	2979	76886421	76885855	1.21e-64	254
lac_0_408	NC_000023.11	75.043	577	124	18	2414	2979	73897037	73896470	1.57e-63	250
lac_0_408	NC_000023.11	74.503	553	129	10	2414	2960	80864384	80864930	2.05e-57	230
lac_0_408	NC_000023.11	74.955	559	107	29	2440	2986	154945798	154945261	2.65e-56	226
lac_0_408	NC_000023.11	76.027	438	93	11	2552	2983	55063626	55064057	1.59e-53	217
lac_0_408	NC_000023.11	75.264	473	105	11	2485	2951	141978236	141978702	5.73e-53	215
lac_0_408	NC_000008.11	75.832	571	128	9	2414	2979	46754041	46754606	5.57e-73	281
lac_0_408	NC_000008.11	75.699	572	122	14	2414	2979	40140151	40140711	1.21e-69	270
lac_0_408	NC_000008.11	75.044	573	131	11	2414	2979	106964485	106965052	3.38e-65	255
lac_0_408	NC_000008.11	75.159	471	105	12	2412	2876	17995964	17996428	7.41e-52	211
lac_0_408	NC_060932.1	75.874	572	122	13	2414	2979	40417090	40417651	7.2e-72	278
lac_0_408	NC_060932.1	75.482	571	130	9	2414	2979	47129876	47130441	1.21e-69	270
lac_0_408	NC_060932.1	74.869	573	132	11	2414	2979	108092267	108092834	1.57e-63	250
lac_0_408	NC_060932.1	75.159	471	105	12	2412	2876	18263450	18263914	7.41e-52	211
lac_0_408	NC_000011.10	75.13	579	120	21	2414	2979	4858309	4857742	1.57e-63	250
lac_0_408	NC_000019.10	81.395	301	49	6	2681	2979	20229291	20228996	3.4e-60	239
lac_0_408	NC_000019.10	74.65	572	123	20	2420	2979	52055184	52054623	1.58e-58	233
lac_0_408	NC_060943.1	81.395	301	49	6	2681	2979	20366796	20366501	3.4e-60	239
lac_0_408	NC_060943.1	74.65	572	123	20	2420	2979	55142404	55141843	1.58e-58	233
lac_0_408	NC_060943.1	76.444	450	86	18	2414	2852	49395093	49394653	2.65e-56	226
lac_0_412	NC_000023.11	73.708	871	198	24	11222	12081	153015986	153016836	2.28e-81	311
lac_0_412	NC_000023.11	73.238	766	190	12	11319	12081	65227871	65228624	1.8e-67	265
lac_0_412	NC_000023.11	73.427	715	170	16	11362	12071	144196919	144196220	5.04e-63	250
lac_0_412	NC_000023.11	72.267	869	214	23	11222	12081	55399913	55400763	2.35e-61	244
lac_0_412	NC_060947.1	73.708	871	198	24	11222	12081	151282754	151283604	2.28e-81	311
lac_0_412	NC_060947.1	73.238	766	190	12	11319	12081	63653394	63654147	1.8e-67	265
lac_0_412	NC_060947.1	73.427	715	170	16	11362	12071	142501997	142501298	5.04e-63	250
lac_0_412	NC_060947.1	72.267	869	214	23	11222	12081	54693084	54693934	2.35e-61	244
lac_0_412	NC_000008.11	72.905	871	211	22	11222	12084	36487411	36486558	2.31e-71	278
lac_0_412	NC_000008.11	73.236	751	182	17	11319	12065	23647866	23647131	1.08e-64	255
lac_0_412	NC_000008.11	72.445	871	215	21	11222	12084	43263352	43262499	1.08e-64	255
lac_0_412	NC_000008.11	74.787	587	131	15	11222	11804	43393829	43393256	1.81e-62	248
lac_0_412	NC_060932.1	72.905	871	211	22	11222	12084	36763461	36762608	2.31e-71	278
lac_0_412	NC_060932.1	73.74	754	175	20	11319	12065	23922842	23922105	2.99e-70	274
lac_0_412	NC_060932.1	74.787	587	131	15	11222	11804	43668029	43667456	1.81e-62	248
lac_0_412	NC_060935.1	73.177	768	187	14	11319	12081	50400050	50400803	8.38e-66	259
lac_0_412	NC_060946.1	73.168	764	180	17	11329	12084	6309306	6308560	1.4e-63	252
lac_0_424	X94372.1	90.476	168	12	2	1875	2039	3714	3548	5.37e-54	219
lac_0_424	Y09885.1	90.476	168	12	2	1875	2039	2185	2019	5.37e-54	219
lac_0_428	V00711.1	80.344	1862	338	26	1630	3476	6500	8348	0	1386
lac_0_428	V00711.1	79.185	1571	297	27	79	1635	9876	8322	0	1062
lac_0_428	X14848.1	79.171	1858	363	21	1631	3477	6482	8326	0	1266
lac_0_449	NC_000008.11	88.066	243	29	0	1497	1739	140370958	140371200	3.4e-75	289
lac_0_449	NC_060932.1	88.066	243	29	0	1497	1739	141491140	141491382	3.4e-75	289
lac_0_459	NC_000008.11	79.77	435	56	25	7222	7648	28693984	28693574	2.46e-74	287
lac_0_459	NC_060932.1	79.77	435	56	25	7222	7648	28972187	28971777	2.46e-74	287
lac_0_499	V00711.1	79.909	11876	2093	245	4164	15885	1	11737	0	8442
lac_0_499	V00711.1	77.143	3885	744	109	14	3835	12155	15958	0	2122
lac_0_499	X14848.1	78.991	11914	2119	319	4164	15885	1	11722	0	7781
lac_0_499	X14848.1	79.542	2273	406	45	1664	3916	13790	16023	0	1567
lac_0_499	X63726.1	76.489	5338	1133	100	9092	14363	5885	11166	0	2793
lac_0_499	X63726.1	78.486	4188	740	133	4164	8264	935	5048	0	2593
lac_0_499	X63726.1	75.764	1015	222	20	5	1006	13100	14103	3.67e-135	490
lac_0_499	V00654.1	77.232	4190	783	140	4163	8264	363	4469	0	2294
lac_0_499	X93335.1	76.34	3770	742	123	4373	8068	210	3903	0	1882
lac_0_499	V00662.1	75.662	4006	787	159	4373	8288	787	4694	0	1823
lac_0_499	X93334.1	75.624	4004	792	157	4373	8288	211	4118	0	1818
lac_0_499	X93334.1	75.958	2741	594	49	9090	11792	4932	7645	0	1351
lac_0_499	X93347.1	76.014	3773	742	139	4373	8068	210	3896	0	1803
lac_0_499	Y18001.1	75.931	3814	704	169	4361	8068	199	3904	0	1760
lac_0_499	NC_000023.11	75.033	3797	739	164	4361	8070	55183827	55180153	0	1567
lac_0_499	NC_060947.1	75.033	3797	739	164	4361	8070	54476969	54473295	0	1567
lac_0_499	NC_060932.1	74.149	2762	525	138	4382	7059	47206717	47204061	0	970
lac_0_499	NC_060932.1	73.079	3280	655	174	4731	7921	33282063	33285203	0	955
lac_0_499	NC_060932.1	78.607	402	62	20	5860	6248	76631374	76631764	3.16e-61	244
lac_0_499	NC_000008.11	74.113	2762	526	139	4382	7059	46830909	46828253	0	965
lac_0_499	NC_000008.11	73.079	3280	655	174	4731	7921	33011957	33015097	0	955
lac_0_499	NC_000008.11	78.607	402	62	20	5860	6248	76201749	76202139	3.16e-61	244
lac_0_499	NC_000011.10	75.089	2244	443	93	4373	6559	10510071	10507887	0	941
lac_0_499	NC_060935.1	75.089	2244	443	93	4373	6559	10594546	10592362	0	941
lac_0_499	NC_060935.1	73.624	2434	467	128	5683	8068	103413436	103411130	0	776
lac_0_499	NC_060935.1	75.926	1026	184	51	4630	5624	103414557	103413564	1.72e-128	468
lac_0_499	X72965.1	76.937	1097	227	24	7181	8264	9	1092	1.63e-168	601
lac_0_499	Y18134.1	72.871	1644	364	69	6480	8068	2423	4039	3.67e-135	490
lac_0_499	Y16067.1	76.603	889	190	17	1	877	9510	10392	3.7e-130	473
lac_0_499	Y16067.1	80.741	405	56	19	6495	6887	16295	16689	8.59e-77	296
lac_0_499	J01437.1	80.938	320	40	18	3613	3923	717	410	1.9e-58	235
lac_0_510	V00711.1	79.643	4588	869	58	6055	10612	5581	10133	0	3238
lac_0_510	V00711.1	85.072	2847	315	101	1	2783	2801	1	0	2802
lac_0_510	V00711.1	77.027	2947	550	93	3111	6001	15958	13083	0	1574
lac_0_510	X14848.1	79.099	4641	889	69	6020	10619	5524	10124	0	3121
lac_0_510	X14848.1	83.059	2857	332	128	1	2783	2779	1	0	2455
lac_0_510	X14848.1	79.674	2268	406	42	3030	5276	16023	13790	0	1583
lac_0_510	X63726.1	77.008	4358	922	68	6035	10352	6508	10825	0	2423
lac_0_510	X63726.1	79.821	2790	454	91	54	2783	3675	935	0	1932
lac_0_510	V00654.1	77.704	2848	501	110	6	2784	3145	363	0	1618
lac_0_510	X93335.1	77.151	2569	476	90	60	2574	2721	210	0	1389
lac_0_510	X93347.1	77.061	2572	467	106	60	2574	2715	210	0	1367
lac_0_510	Y18001.1	77.085	2614	424	138	60	2586	2724	199	0	1347
lac_0_510	V00662.1	76.947	2581	458	115	60	2574	3296	787	0	1343
lac_0_510	X93334.1	76.869	2581	460	115	60	2574	2720	211	0	1332
lac_0_510	X93334.1	76.333	2100	469	25	6035	8121	5561	7645	0	1099
lac_0_510	NC_000023.11	75.858	2593	467	125	59	2586	55181329	55183827	0	1173
lac_0_510	NC_000023.11	71.861	1521	349	54	1298	2778	102011771	102010290	1.51e-97	364
lac_0_510	NC_060947.1	75.858	2593	467	125	59	2586	54474471	54476969	0	1173
lac_0_510	NC_060947.1	71.776	1520	352	55	1298	2778	100456370	100454889	7.01e-96	359
lac_0_510	NC_000011.10	75.089	2244	443	93	388	2574	10507887	10510071	0	941
lac_0_510	NC_060935.1	75.089	2244	443	93	388	2574	10592362	10594546	0	941
lac_0_510	NC_060935.1	76.27	1083	168	68	206	1264	103412419	103413436	1.84e-136	494
lac_0_510	NC_060935.1	76.023	1026	183	51	1323	2317	103413564	103414557	2.4e-130	473
lac_0_510	NC_060932.1	74.743	2431	443	124	211	2565	47204382	47206717	0	929
lac_0_510	NC_060932.1	74.546	2039	386	99	230	2216	33284020	33282063	0	767
lac_0_510	NC_060932.1	78.607	402	62	20	699	1087	76631764	76631374	2.05e-61	244
lac_0_510	NC_000008.11	74.702	2431	444	125	211	2565	46828574	46830909	0	924
lac_0_510	NC_000008.11	74.546	2039	386	99	230	2216	33013914	33011957	0	767
lac_0_510	NC_000008.11	78.607	402	62	20	699	1087	76202139	76201749	2.05e-61	244
lac_0_510	Y18134.1	79.556	450	67	22	31	467	2860	2423	1.55e-77	298
lac_0_510	Y16067.1	80.741	405	56	19	60	452	16689	16295	5.57e-77	296
lac_0_510	J01437.1	80.938	320	40	18	3023	3333	410	717	1.23e-58	235
lac_0_514	NC_060935.1	82.847	274	44	3	572	843	132779099	132778827	3.15e-61	243
lac_0_533	X94372.1	90.062	161	14	2	3144	3303	3551	3710	9.97e-51	207
lac_0_533	Y09885.1	90.062	161	14	2	3144	3303	2022	2181	9.97e-51	207
lac_0_552	NC_060932.1	78.326	466	90	10	1990	2449	23922366	23922826	1.44e-75	291
lac_0_552	NC_060932.1	77.974	454	89	10	1990	2437	36762888	36763336	1.45e-70	274
lac_0_552	NC_060932.1	77.753	454	90	10	1990	2437	43667456	43667904	6.74e-69	268
lac_0_552	NC_060932.1	77.143	455	85	15	1990	2437	47130144	47130586	3.16e-62	246
lac_0_552	NC_060932.1	72.643	859	191	40	1940	2777	92823481	92824316	1.14e-61	244
lac_0_552	NC_060932.1	80.333	300	54	5	1990	2286	43536989	43537286	5.32e-55	222
lac_0_552	NC_000008.11	77.974	454	89	10	1990	2437	36486838	36487286	1.45e-70	274
lac_0_552	NC_000008.11	77.682	466	91	12	1990	2449	23647392	23647850	5.21e-70	272
lac_0_552	NC_000008.11	77.753	454	90	10	1990	2437	43393256	43393704	6.74e-69	268
lac_0_552	NC_000008.11	76.872	454	94	11	1990	2437	43262779	43263227	3.16e-62	246
lac_0_552	NC_000008.11	77.143	455	85	15	1990	2437	46754309	46754751	3.16e-62	246
lac_0_552	NC_000008.11	72.643	859	191	40	1940	2777	91698528	91699363	1.14e-61	244
lac_0_552	NC_060935.1	77.131	481	99	11	1990	2464	50400526	50400051	6.74e-69	268
lac_0_552	NC_000023.11	76.905	433	88	12	1990	2416	144196487	144196913	6.83e-59	235
lac_0_552	NC_060947.1	76.905	433	88	12	1990	2416	142501565	142501991	6.83e-59	235
lac_0_552	NC_060946.1	76.38	453	96	11	1990	2436	6308840	6309287	2.46e-58	233
lac_0_560	X94372.1	91.026	156	13	1	4531	4685	3705	3550	6.09e-51	209
lac_0_560	Y09885.1	91.026	156	13	1	4531	4685	2176	2021	6.09e-51	209
lac_0_591	NC_060935.1	80.617	1589	243	46	5767	7320	133447556	133449114	0	1168
lac_0_600	NC_060947.1	72.944	754	188	14	1619	2364	111792561	111793306	7.08e-63	248
lac_0_600	NC_060947.1	72.816	721	177	18	1619	2330	56136423	56137133	9.23e-57	228
lac_0_600	NC_000023.11	72.812	754	189	14	1619	2364	113339757	113340502	3.3e-61	243
lac_0_600	NC_000023.11	72.816	721	177	18	1619	2330	56837592	56838302	9.23e-57	228
lac_0_613	NC_060935.1	80.977	389	37	19	30	398	46592352	46592723	1.86e-70	274
lac_0_673	X94372.1	90.909	165	12	1	398	559	3713	3549	1.34e-53	219
lac_0_673	Y09885.1	90.909	165	12	1	398	559	2184	2020	1.34e-53	219
lac_0_677	X94372.1	90.244	164	15	1	419	582	3553	3715	1.61e-52	213
lac_0_677	Y09885.1	90.244	164	15	1	419	582	2024	2186	1.61e-52	213
lac_0_694	NC_000019.10	87.671	292	35	1	2341	2631	39369449	39369158	2.87e-90	339
lac_0_694	NC_000019.10	86.716	271	33	3	2350	2620	16910497	16910764	4.87e-78	298
lac_0_694	NC_060943.1	87.671	292	35	1	2341	2631	42173726	42173435	2.87e-90	339
lac_0_694	NC_060943.1	86.716	271	33	3	2350	2620	17045307	17045574	4.87e-78	298
lac_0_694	NC_000023.11	87.762	286	32	3	2342	2625	115992466	115992750	4.8e-88	331
lac_0_694	NC_000023.11	86.254	291	39	1	2341	2630	39786523	39786813	4.84e-83	315
lac_0_694	NC_000023.11	85	280	38	3	2342	2621	49152944	49152669	4.91e-73	281
lac_0_694	NC_000023.11	84.247	292	40	3	2342	2630	41683168	41683456	1.77e-72	279
lac_0_694	NC_060947.1	87.762	286	32	3	2342	2625	114402042	114402326	4.8e-88	331
lac_0_694	NC_060947.1	86.254	291	39	1	2341	2630	39186703	39186993	4.84e-83	315
lac_0_694	NC_060947.1	85	280	38	3	2342	2621	48564681	48564406	4.91e-73	281
lac_0_694	NC_060947.1	84.247	292	40	3	2342	2630	41088096	41088384	1.77e-72	279
lac_0_694	NC_060935.1	86.879	282	34	3	2340	2620	75671851	75671572	1.74e-82	313
lac_0_694	NC_060935.1	85.149	303	41	2	2341	2639	118083928	118083626	8.1e-81	307
lac_0_694	NC_060935.1	85.461	282	36	3	2360	2640	130346294	130346017	2.93e-75	289
lac_0_694	NC_060932.1	84.642	293	45	0	2341	2633	126404766	126404474	2.27e-76	292
lac_0_694	NC_060932.1	93.367	196	13	0	2442	2637	120991698	120991503	8.15e-76	291
lac_0_694	NC_060932.1	84.459	296	43	3	2343	2637	56357391	56357684	2.93e-75	289
lac_0_694	NC_060932.1	87.347	245	28	3	2343	2586	81045132	81045374	6.35e-72	278
lac_0_694	NC_060932.1	83.444	302	47	3	2344	2643	81208245	81208545	6.35e-72	278
lac_0_694	NC_060932.1	83.062	307	41	5	2342	2640	11162039	11161736	3.82e-69	268
lac_0_694	NC_060932.1	83.274	281	44	3	2341	2620	102523345	102523623	2.97e-65	255
lac_0_694	NC_060932.1	86.408	206	26	2	2427	2631	25460437	25460641	8.39e-56	224
lac_0_694	NC_000008.11	93.367	196	13	0	2442	2637	119862860	119862665	8.15e-76	291
lac_0_694	NC_000008.11	84.3	293	46	0	2341	2633	125270903	125270611	1.05e-74	287
lac_0_694	NC_000008.11	87.347	245	28	3	2343	2586	80613538	80613780	6.35e-72	278
lac_0_694	NC_000008.11	83.444	302	47	3	2344	2643	80776666	80776966	6.35e-72	278
lac_0_694	NC_000008.11	83.062	307	41	5	2342	2640	8582352	8582655	3.82e-69	268
lac_0_694	NC_000008.11	83.274	281	44	3	2341	2620	101397635	101397913	2.97e-65	255
lac_0_694	NC_000008.11	86.408	206	26	2	2427	2631	25181508	25181712	8.39e-56	224
lac_0_694	NC_000022.11	83.392	283	42	5	2341	2621	19366045	19365766	8.27e-66	257
lac_0_694	NC_000022.11	81.757	296	38	4	2336	2631	23261776	23262055	1.39e-58	233
lac_0_694	NC_000022.11	87.5	184	22	1	2342	2525	37669464	37669646	6.53e-52	211
lac_0_694	NC_060946.1	83.392	283	42	5	2341	2621	19742755	19742476	8.27e-66	257
lac_0_694	NC_060946.1	81.757	296	38	4	2336	2631	23684655	23684934	1.39e-58	233
lac_0_694	NC_060946.1	87.5	184	22	1	2342	2525	38130697	38130879	6.53e-52	211
lac_0_697	NC_000019.10	86.803	538	48	17	7	534	35738571	35738047	2.05e-162	579
lac_0_697	NC_060943.1	86.803	538	48	17	7	534	38283885	38283361	2.05e-162	579
lac_0_697	NC_060935.1	85.271	258	36	2	44	300	118541437	118541181	6.51e-68	265
lac_0_705	X94372.1	92.157	153	11	1	6714	6866	3716	3565	1.25e-52	215
lac_0_705	Y09885.1	92.157	153	11	1	6714	6866	2187	2036	1.25e-52	215
lac_0_724	NC_000011.10	79.58	715	141	5	4	715	6715331	6714619	7.1e-141	507
lac_0_724	NC_000011.10	79.661	649	120	11	4	647	6749617	6750258	7.26e-126	457
lac_0_724	NC_060935.1	79.58	715	141	5	4	715	6773769	6773057	7.1e-141	507
lac_0_724	NC_060935.1	79.661	649	120	11	4	647	6808061	6808702	7.26e-126	457
lac_0_728	NC_000011.10	81.377	494	70	17	6463	6946	29119873	29120354	3.03e-103	383
lac_0_728	NC_060935.1	81.377	494	70	17	6463	6946	29254788	29255269	3.03e-103	383
lac_0_759	NC_000008.11	73.901	728	173	13	2292	3014	46754035	46754750	5.16e-71	276
lac_0_759	NC_060932.1	73.626	728	175	13	2292	3014	47129870	47130585	1.12e-67	265
lac_0_759	NC_060935.1	76.359	423	93	7	2565	2984	123943962	123943544	2.45e-54	220
lac_0_776	NC_000011.10	79.966	589	81	24	18	584	12263547	12264120	4.41e-108	399
lac_0_776	NC_000011.10	88.827	179	16	4	8315	8489	12255756	12255578	4.77e-53	217
lac_0_776	NC_060935.1	79.966	589	81	24	18	584	12355504	12356077	4.41e-108	399
lac_0_776	NC_060935.1	88.827	179	16	4	8315	8489	12347713	12347535	4.77e-53	217
lac_0_778	NC_000023.11	77.988	1322	214	45	401	1691	96535428	96536703	0	758
lac_0_778	NC_060947.1	77.988	1322	214	45	401	1691	94974742	94976017	0	758
lac_0_833	X94372.1	90.184	163	15	1	718	879	3713	3551	5.82e-52	211
lac_0_833	Y09885.1	90.184	163	15	1	718	879	2184	2022	5.82e-52	211
lac_0_839	NC_060935.1	78.806	335	67	3	3731	4063	50400410	50400078	6.9e-55	222
lac_0_839	NC_060932.1	78.806	335	67	3	3731	4063	23922482	23922814	6.9e-55	222
lac_0_839	NC_060932.1	78.571	336	68	3	3730	4063	36763003	36763336	8.93e-54	219
lac_0_839	NC_000008.11	78.571	336	68	3	3730	4063	36486953	36487286	8.93e-54	219
lac_0_839	NC_000008.11	78.274	336	68	4	3730	4063	23647506	23647838	1.49e-51	211
lac_0_839	NC_000023.11	77.174	368	80	3	3725	4090	65228237	65227872	1.49e-51	211
lac_0_839	NC_060947.1	77.174	368	80	3	3725	4090	63653760	63653395	1.49e-51	211
lac_0_881	X94372.1	89.881	168	11	2	6351	6515	3713	3549	2.05e-51	211
lac_0_881	Y09885.1	89.881	168	11	2	6351	6515	2184	2020	2.05e-51	211
lac_0_889	NC_000008.11	73.901	705	162	20	470	1162	34742237	34741543	4.1e-67	263
lac_0_889	NC_060932.1	73.901	705	162	20	470	1162	35017661	35016967	4.1e-67	263
lac_0_892	NC_060935.1	86.128	1002	135	3	1513	2512	59665132	59664133	0	1077
lac_0_901	NC_000023.11	77.04	723	141	22	1490	2200	78448227	78447518	3.74e-106	392
lac_0_901	NC_000023.11	76.422	721	154	15	1490	2202	129390339	129391051	3.77e-101	375
lac_0_901	NC_000023.11	76.066	727	156	16	1492	2209	129355326	129356043	2.93e-97	363
lac_0_901	NC_000023.11	75.344	726	161	15	1490	2208	155933344	155932630	2.3e-88	333
lac_0_901	NC_000023.11	77.336	578	116	14	1638	2208	51552864	51552295	1.07e-86	327
lac_0_901	NC_000023.11	75.137	732	159	20	1490	2208	126564321	126563600	4.97e-85	322
lac_0_901	NC_000023.11	75	728	162	18	1490	2208	65160402	65159686	6.44e-84	318
lac_0_901	NC_000023.11	74.341	721	167	16	1490	2201	111787935	111788646	1.4e-75	291
lac_0_901	NC_000023.11	74.345	725	163	21	1489	2202	155725460	155724748	1.81e-74	287
lac_0_901	NC_000023.11	76.138	549	122	8	1664	2208	79029062	79028519	3.04e-72	279
lac_0_901	NC_000023.11	74.064	721	164	20	1489	2196	152292157	152291447	1.41e-70	274
lac_0_901	NC_000023.11	75.771	454	102	7	1482	1931	70866410	70866859	5.19e-55	222
lac_0_901	NC_060947.1	77.04	723	141	22	1490	2200	76884996	76884287	3.74e-106	392
lac_0_901	NC_060947.1	76.422	721	154	15	1490	2202	127708866	127709578	3.77e-101	375
lac_0_901	NC_060947.1	75.962	728	156	17	1492	2209	127673884	127674602	1.36e-95	357
lac_0_901	NC_060947.1	75.344	726	161	15	1490	2208	154161342	154160628	2.3e-88	333
lac_0_901	NC_060947.1	77.336	578	116	14	1638	2208	50824143	50823574	1.07e-86	327
lac_0_901	NC_060947.1	75.137	732	159	20	1490	2208	124877061	124876340	4.97e-85	322
lac_0_901	NC_060947.1	75	728	162	18	1490	2208	63585825	63585109	6.44e-84	318
lac_0_901	NC_060947.1	74.341	721	167	16	1490	2201	110236281	110236992	1.4e-75	291
lac_0_901	NC_060947.1	74.345	725	163	21	1489	2202	153950667	153949955	1.81e-74	287
lac_0_901	NC_060947.1	76.138	549	122	8	1664	2208	77465874	77465331	3.04e-72	279
lac_0_901	NC_060947.1	74.064	721	164	20	1489	2196	150558822	150558112	1.41e-70	274
lac_0_901	NC_060947.1	75.991	454	101	7	1482	1931	69299740	69300189	1.12e-56	228
lac_0_901	NC_000008.11	76.027	730	152	20	1490	2208	81328495	81327778	1.36e-95	357
lac_0_901	NC_000008.11	75.556	720	161	13	1490	2202	47624759	47625470	1.37e-90	340
lac_0_901	NC_000008.11	73.829	726	174	13	1490	2208	93202338	93201622	1.41e-70	274
lac_0_901	NC_000008.11	73.84	711	171	14	1505	2208	92310984	92310282	6.57e-69	268
lac_0_901	NC_000008.11	73.509	721	176	15	1490	2202	25827836	25827123	3.96e-66	259
lac_0_901	NC_060932.1	76.027	730	152	20	1490	2208	81760095	81759378	1.36e-95	357
lac_0_901	NC_060932.1	75.417	720	162	13	1490	2202	48000480	48001191	6.39e-89	335
lac_0_901	NC_060932.1	73.98	711	170	14	1505	2208	93436072	93435370	1.41e-70	274
lac_0_901	NC_060932.1	73.829	726	174	13	1490	2208	94327163	94326447	1.41e-70	274
lac_0_901	NC_060932.1	73.37	721	177	15	1490	2202	26102827	26102114	1.84e-64	254
lac_0_901	NC_060935.1	75.657	723	156	18	1490	2202	48519093	48519805	3.82e-91	342
lac_0_901	NC_060935.1	73.764	728	165	25	1488	2202	112441951	112441237	3.06e-67	263
lac_0_901	NC_060935.1	76.667	450	92	12	1490	1931	37503213	37503657	1.85e-59	237
lac_0_901	NC_060946.1	75.412	728	161	16	1490	2208	4336350	4335632	1.78e-89	337
lac_0_901	NC_060946.1	75.104	723	160	18	1490	2202	35279192	35279904	1.79e-84	320
lac_0_901	NC_000022.11	74.931	722	163	16	1490	2202	34820300	34821012	8.32e-83	315
lac_0_901	NC_000019.10	78.971	447	83	9	1490	1931	20228851	20229291	1.08e-76	294
lac_0_901	NC_060943.1	78.971	447	83	9	1490	1931	20366356	20366796	1.08e-76	294
lac_0_901	NC_000011.10	76.667	450	92	12	1490	1931	37359828	37360272	1.85e-59	237
lac_0_902	NC_000023.11	76.274	1138	228	23	156	1261	122991367	122992494	3.39e-159	568
lac_0_902	NC_060947.1	76.274	1138	228	23	156	1261	121296470	121297597	3.39e-159	568
lac_0_905	V00711.1	78.178	5554	1103	93	5645	11145	11737	6240	0	3441
lac_0_905	V00711.1	77.204	4027	777	107	1411	5373	15958	12009	0	2220
lac_0_905	V00711.1	87.672	1087	104	26	10	1082	1071	1	0	1238
lac_0_905	X14848.1	77.826	5574	1099	114	5645	11149	11722	6217	0	3319
lac_0_905	X14848.1	79.674	2268	406	42	1330	3576	16023	13790	0	1583
lac_0_905	X14848.1	86.794	1098	105	37	5	1082	1078	1	0	1188
lac_0_905	X63726.1	78.813	1095	191	32	10	1082	2010	935	0	699
lac_0_905	X63726.1	75.32	1171	259	24	4234	5388	14103	12947	1.14e-148	534
lac_0_905	V00654.1	78.15	1103	180	47	9	1083	1432	363	0	645
lac_0_905	X93334.1	74.702	1427	334	24	9738	11151	7645	6233	1.84e-171	610
lac_0_905	X93334.1	78.04	847	151	25	45	873	1040	211	1.16e-138	501
lac_0_905	Y16067.1	75.709	1058	235	21	4363	5406	10392	9343	1.92e-141	510
lac_0_905	V00662.1	78.158	847	150	25	45	873	1616	787	2.49e-140	507
lac_0_905	X93347.1	78.107	845	151	28	45	873	1036	210	8.94e-140	505
lac_0_905	X93335.1	77.817	852	154	26	42	873	1046	210	1.94e-136	494
lac_0_905	NC_000011.10	77.096	847	158	29	45	873	10509243	10510071	2.54e-125	457
lac_0_905	NC_060935.1	77.096	847	158	29	45	873	10593718	10594546	2.54e-125	457
lac_0_905	NC_060935.1	79.931	583	97	17	45	616	103413984	103414557	2e-111	411
lac_0_905	NC_000023.11	76.49	889	177	28	10	885	55182958	55183827	9.13e-125	455
lac_0_905	NC_000023.11	72.993	922	209	27	177	1077	102011192	102010290	3.52e-74	287
lac_0_905	NC_060947.1	76.49	889	177	28	10	885	54476100	54476969	9.13e-125	455
lac_0_905	NC_060947.1	72.377	1039	240	35	64	1077	100455905	100454889	1.27e-73	285
lac_0_905	NC_000008.11	74.714	874	168	38	10	864	46830070	46830909	2.67e-90	340
lac_0_905	NC_060932.1	74.714	874	168	38	10	864	47205878	47206717	2.67e-90	340
lac_0_905	J01437.1	80.938	320	40	18	1323	1633	410	717	1.3e-58	235
lac_0_910	NC_060947.1	83.824	272	34	8	8553	8820	79755529	79755794	4.8e-63	250
lac_0_910	NC_060947.1	91.279	172	12	2	8928	9099	88334361	88334529	1.74e-57	231
lac_0_910	NC_000023.11	91.279	172	12	2	8928	9099	89893236	89893404	1.74e-57	231
lac_0_914	X94372.1	90.184	163	15	1	4419	4580	3551	3713	1.06e-51	211
lac_0_914	Y09885.1	90.184	163	15	1	4419	4580	2022	2184	1.06e-51	211
lac_0_930	NC_000008.11	80	1085	169	31	2062	3110	117308852	117309924	0	758
lac_0_930	NC_060932.1	80	1085	169	31	2062	3110	118436988	118438060	0	758
lac_0_934	NC_000023.11	85.207	507	55	10	1067	1563	89892908	89893404	2.2e-139	503
lac_0_934	NC_060947.1	85.207	507	55	10	1067	1563	88334033	88334529	2.2e-139	503
lac_0_934	NC_060947.1	81.4	500	71	16	1071	1563	79755529	79756013	6.43e-105	388
lac_0_1001	X94372.1	91.667	180	14	1	551	730	3727	3549	4.35e-63	248
lac_0_1001	Y09885.1	91.667	180	14	1	551	730	2198	2020	4.35e-63	248
lac_0_1046	NC_000008.11	79.799	1594	194	76	153	1667	107983233	107984777	0	1042
lac_0_1046	NC_060932.1	79.799	1594	194	76	153	1667	109111733	109113277	0	1042
lac_0_1065	X14848.1	79.639	2269	406	43	811	3058	16023	13790	0	1580
lac_0_1065	X14848.1	86.842	570	58	16	2	563	561	1	3.48e-175	621
lac_0_1065	V00711.1	78.013	2547	460	68	892	3396	15958	13470	0	1509
lac_0_1065	V00711.1	87.018	570	57	16	2	563	561	1	7.48e-177	627
lac_0_1065	Y16067.1	77.762	715	144	14	3427	4130	9682	10392	2.93e-116	425
lac_0_1065	X63726.1	75.986	837	184	14	3433	4259	13274	14103	1.76e-113	416
lac_0_1065	J01437.1	80.938	320	40	18	804	1114	410	717	5.3e-59	235
lac_0_1083	NC_000008.11	76.006	671	118	32	5903	6543	85350472	85351129	2.73e-80	307
lac_0_1083	NC_000008.11	79.847	392	62	11	6791	7168	85351407	85351795	3.58e-69	270
lac_0_1083	NC_060932.1	76.006	671	118	32	5903	6543	85789162	85789819	2.73e-80	307
lac_0_1083	NC_060932.1	79.847	392	62	11	6791	7168	85790097	85790485	3.58e-69	270
lac_0_1097	X94372.1	89.474	171	16	2	9095	9264	3550	3719	1.95e-52	215
lac_0_1097	Y09885.1	89.474	171	16	2	9095	9264	2021	2190	1.95e-52	215
lac_0_1108	NC_000023.11	81.455	275	33	10	1830	2095	81321792	81322057	1.85e-51	209
lac_0_1134	NC_000008.11	84.127	315	42	7	4634	4944	16695544	16695854	1.32e-77	298
lac_0_1134	NC_060932.1	83.81	315	43	7	4634	4944	16963902	16964212	6.16e-76	292
lac_0_1165	NC_000023.11	77.643	823	141	32	7894	8684	70301831	70302642	1.63e-126	460
lac_0_1165	NC_000023.11	79.499	678	107	16	1700	2373	70296985	70297634	2.73e-124	453
lac_0_1165	NC_000023.11	88.36	189	19	3	1713	1898	79323597	79323785	2.33e-55	224
lac_0_1165	NC_060947.1	77.643	823	141	32	7894	8684	68735150	68735961	1.63e-126	460
lac_0_1165	NC_060947.1	79.499	678	107	16	1700	2373	68730304	68730953	2.73e-124	453
lac_0_1165	NC_060947.1	87.831	189	20	3	1713	1898	77760282	77760470	1.08e-53	219
lac_0_1172	NC_060947.1	76.875	480	102	8	58	532	56804511	56804036	4.01e-67	263
lac_0_1172	NC_000023.11	76.667	480	103	8	58	532	57505691	57505216	1.87e-65	257
lac_0_1177	NC_060935.1	84.76	479	41	15	4462	4937	121868849	121868400	5.21e-124	451
lac_0_1187	NC_000023.11	78.753	433	81	9	6958	7384	113340026	113340453	4.24e-72	279
lac_0_1187	NC_000023.11	77.315	432	88	10	6958	7384	56837861	56838287	4.3e-62	246
lac_0_1187	NC_000023.11	82.105	285	38	11	6958	7235	76783702	76783980	1.2e-57	231
lac_0_1187	NC_060947.1	78.522	433	82	9	6958	7384	111792830	111793257	1.97e-70	274
lac_0_1187	NC_060947.1	77.315	432	88	10	6958	7384	56136692	56137118	4.3e-62	246
lac_0_1187	NC_060947.1	82.105	285	38	11	6958	7235	75217548	75217826	1.2e-57	231
lac_0_1187	X94372.1	92.81	153	7	2	4895	5043	3549	3701	9.37e-54	219
lac_0_1187	Y09885.1	92.81	153	7	2	4895	5043	2020	2172	9.37e-54	219
lac_0_1191	NC_060946.1	85.244	1003	129	13	178	1168	4802170	4803165	0	1014
lac_0_1191	NC_060946.1	85.244	1003	129	13	178	1168	4845546	4846541	0	1014
lac_0_1191	NC_060946.1	85.244	1003	129	13	178	1168	4888922	4889917	0	1014
lac_0_1191	NC_060946.1	85.244	1003	129	13	178	1168	4932298	4933293	0	1014
lac_0_1191	NC_060946.1	85.244	1003	129	13	178	1168	4975674	4976669	0	1014
lac_0_1191	NC_060946.1	85.244	1003	129	13	178	1168	5019050	5020045	0	1014
lac_0_1191	NC_060946.1	85.244	1003	129	13	178	1168	5062426	5063421	0	1014
lac_0_1191	NC_060946.1	85.244	1003	129	13	178	1168	5105802	5106797	0	1014
lac_0_1191	NC_060946.1	85.244	1003	129	13	178	1168	5149178	5150173	0	1014
lac_0_1191	NC_060946.1	85.244	1003	129	13	178	1168	5192554	5193549	0	1014
lac_0_1191	NC_060946.1	85.244	1003	129	13	178	1168	5235930	5236925	0	1014
lac_0_1191	NC_060946.1	85.244	1003	129	13	178	1168	5279306	5280301	0	1014
lac_0_1191	NC_060946.1	85.244	1003	129	13	178	1168	5322682	5323677	0	1014
lac_0_1191	NC_060946.1	85.244	1003	129	13	178	1168	5366058	5367053	0	1014
lac_0_1191	NC_060946.1	85.244	1003	129	13	178	1168	5409434	5410429	0	1014
lac_0_1191	NC_060946.1	85.244	1003	129	13	178	1168	5452810	5453805	0	1014
lac_0_1191	NC_060946.1	85.244	1003	129	13	178	1168	5496186	5497181	0	1014
lac_0_1191	NC_060946.1	85.244	1003	129	13	178	1168	5539540	5540535	0	1014
lac_0_1191	NC_060946.1	85.244	1003	129	13	178	1168	5583625	5584620	0	1014
lac_0_1191	NC_060946.1	85.244	1003	129	13	178	1168	5628238	5629233	0	1014
lac_0_1191	NC_060946.1	85.244	1003	129	13	178	1168	5673538	5674533	0	1014
lac_0_1191	NC_060946.1	85.244	1003	129	13	178	1168	5718876	5719871	0	1014
lac_0_1191	NC_060946.1	80.747	1018	152	27	178	1172	12559682	12558686	0	754
lac_0_1191	NC_000022.11	79.98	1014	159	24	178	1171	11251982	11250993	0	708
lac_0_1191	NC_000022.11	81.222	884	130	20	178	1044	11630424	11631288	0	680
lac_0_1203	X94372.1	93.525	139	9	0	2085	2223	3568	3706	6.69e-51	207
lac_0_1203	Y09885.1	93.525	139	9	0	2085	2223	2039	2177	6.69e-51	207
lac_0_1218	NC_000023.11	73.913	920	179	40	2579	3448	48131475	48130567	1.84e-82	313
lac_0_1218	NC_000023.11	73.833	921	179	41	2579	3448	48008591	48007682	2.38e-81	309
lac_0_1218	NC_060947.1	73.913	920	179	40	2579	3448	47418767	47417859	1.84e-82	313
lac_0_1218	NC_060947.1	73.913	920	179	40	2579	3448	47541626	47540718	1.84e-82	313
lac_0_1221	NC_000011.10	84.655	971	139	8	8114	9078	5352448	5351482	0	959
lac_0_1221	NC_060935.1	85.401	911	129	4	8114	9022	5411782	5410874	0	942
lac_0_1238	NC_000019.10	83.099	284	42	5	3476	3757	20229012	20229291	4.52e-64	254
lac_0_1238	NC_060943.1	83.099	284	42	5	3476	3757	20366517	20366796	4.52e-64	254
lac_0_1238	NC_000023.11	74.517	569	133	11	3459	4021	111788079	111788641	4.55e-59	237
lac_0_1238	NC_060947.1	74.517	569	133	11	3459	4021	110236425	110236987	4.55e-59	237
lac_0_1238	NC_060932.1	74.592	551	129	11	3479	4024	93435923	93435379	2.12e-57	231
lac_0_1238	NC_000008.11	74.41	551	130	11	3479	4024	92310835	92310291	9.85e-56	226
lac_0_1238	NC_060935.1	81.429	280	44	8	3482	3757	112441782	112441507	1.27e-54	222
lac_0_1268	NC_060935.1	87.433	374	46	1	1653	2026	119115778	119115406	2.38e-117	429
lac_0_1274	NC_060935.1	81.389	720	89	23	1634	2321	114863490	114864196	3.41e-152	545
lac_0_1276	NC_000008.11	81.596	451	73	8	2419	2866	99003849	99003406	4.04e-98	364
lac_0_1276	NC_060932.1	81.596	451	73	8	2419	2866	100128586	100128143	4.04e-98	364
lac_0_1281	NC_000022.11	78.851	435	72	15	1933	2357	18810910	18811334	2.53e-71	276
lac_0_1281	NC_000022.11	78.851	435	72	15	1933	2357	21245365	21245789	2.53e-71	276
lac_0_1281	NC_060946.1	78.851	435	72	15	1933	2357	18990281	18989857	2.53e-71	276
lac_0_1281	NC_060946.1	78.851	435	72	15	1933	2357	21654984	21655408	2.53e-71	276
lac_0_1281	NC_060946.1	78.621	435	73	15	1933	2357	19184481	19184905	1.17e-69	270
lac_0_1283	NC_000023.11	75.298	672	152	14	7337	8001	104029368	104028704	7.54e-81	309
lac_0_1283	NC_000023.11	75.228	658	145	18	7353	8001	123007278	123006630	5.87e-77	296
lac_0_1283	NC_000023.11	74.815	675	156	14	7334	8001	129390484	129391151	7.6e-76	292
lac_0_1283	NC_000023.11	74.924	662	147	19	7350	8001	52295450	52296102	1.27e-73	285
lac_0_1283	NC_000023.11	74.962	659	145	19	7353	8001	109897948	109897300	1.27e-73	285
lac_0_1283	NC_000023.11	74.556	676	156	16	7334	8001	50063676	50064343	1.64e-72	281
lac_0_1283	NC_000023.11	74.556	676	156	16	7334	8001	68268257	68268924	1.64e-72	281
lac_0_1283	NC_000023.11	74.659	659	153	14	7350	8001	10999889	11000540	5.91e-72	279
lac_0_1283	NC_000023.11	75.789	570	129	9	7337	7902	57612323	57611759	5.91e-72	279
lac_0_1283	NC_000023.11	74.772	658	148	18	7353	8001	115082920	115082272	5.91e-72	279
lac_0_1283	NC_000023.11	74.887	661	142	22	7353	8001	120387543	120386895	5.91e-72	279
lac_0_1283	NC_000023.11	74.697	660	145	22	7353	8001	78154922	78154274	2.75e-70	274
lac_0_1283	NC_000023.11	75.795	566	124	13	7350	7909	129244520	129245078	2.75e-70	274
lac_0_1283	NC_000023.11	74.012	658	153	18	7353	8001	74036414	74035766	1.29e-63	252
lac_0_1283	NC_000023.11	74.057	663	150	22	7350	8001	120347927	120348578	1.29e-63	252
lac_0_1283	NC_000023.11	73.867	662	153	20	7350	8001	81943898	81944549	6e-62	246
lac_0_1283	NC_000023.11	75	536	116	18	7337	7863	67449151	67448625	1.68e-57	231
lac_0_1283	NC_000023.11	81.071	280	51	2	7353	7631	20659247	20658969	1.01e-54	222
lac_0_1283	NC_060935.1	74.926	674	157	12	7334	8001	55927873	55928540	1.63e-77	298
lac_0_1283	NC_060935.1	74.773	662	147	20	7350	8001	8528798	8529449	5.91e-72	279
lac_0_1283	NC_060935.1	74.355	659	155	14	7350	8001	8481325	8481976	1.28e-68	268
lac_0_1283	NC_060935.1	74.39	656	154	14	7353	8001	74458147	74457499	1.28e-68	268
lac_0_1283	NC_060935.1	74.471	662	149	18	7350	8001	74820600	74821251	1.28e-68	268
lac_0_1283	NC_060935.1	74.433	661	145	24	7353	8001	43157123	43156475	5.96e-67	263
lac_0_1283	NC_060935.1	75.133	563	118	21	7350	7902	10018884	10019434	2.16e-61	244
lac_0_1283	NC_060935.1	73.832	642	155	13	7354	7989	95479264	95478630	7.76e-61	243
lac_0_1283	NC_060935.1	73.374	661	160	16	7350	8001	91839318	91839971	1.68e-57	231
lac_0_1283	NC_060935.1	81.071	280	50	3	7353	7631	106127211	106126934	3.64e-54	220
lac_0_1283	NC_060947.1	74.963	675	155	14	7334	8001	102450544	102451211	1.63e-77	298
lac_0_1283	NC_060947.1	75.228	658	145	18	7353	8001	121312370	121311722	5.87e-77	296
lac_0_1283	NC_060947.1	74.815	675	156	14	7334	8001	127709011	127709678	7.6e-76	292
lac_0_1283	NC_060947.1	74.924	662	147	19	7350	8001	51567215	51567867	1.27e-73	285
lac_0_1283	NC_060947.1	74.962	659	145	19	7353	8001	108345763	108345115	1.27e-73	285
lac_0_1283	NC_060947.1	74.556	676	156	16	7334	8001	49381338	49382005	1.64e-72	281
lac_0_1283	NC_060947.1	74.556	676	156	16	7334	8001	66701087	66701754	1.64e-72	281
lac_0_1283	NC_060947.1	74.659	659	153	14	7350	8001	10582367	10583018	5.91e-72	279
lac_0_1283	NC_060947.1	75.789	570	129	9	7337	7902	56911104	56910540	5.91e-72	279
lac_0_1283	NC_060947.1	74.772	658	148	18	7353	8001	113491628	113490980	5.91e-72	279
lac_0_1283	NC_060947.1	74.887	661	142	22	7353	8001	118762708	118762060	5.91e-72	279
lac_0_1283	NC_060947.1	74.697	660	145	22	7353	8001	76590003	76589355	2.75e-70	274
lac_0_1283	NC_060947.1	75.795	566	124	13	7350	7909	127563074	127563632	2.75e-70	274
lac_0_1283	NC_060947.1	74.012	658	153	18	7353	8001	72469959	72469311	1.29e-63	252
lac_0_1283	NC_060947.1	73.867	662	153	20	7350	8001	80379682	80380333	6e-62	246
lac_0_1283	NC_060947.1	73.813	653	156	15	7353	7997	139989771	139989126	2.16e-61	244
lac_0_1283	NC_060947.1	73.828	661	151	19	7350	8001	118722957	118723604	7.76e-61	243
lac_0_1283	NC_060947.1	75	536	116	18	7337	7863	65878966	65878440	1.68e-57	231
lac_0_1283	NC_060947.1	81.071	280	51	2	7353	7631	20242129	20241851	1.01e-54	222
lac_0_1283	NC_000008.11	75.038	657	146	18	7353	8001	83832814	83832168	9.83e-75	289
lac_0_1283	NC_000008.11	74.37	675	159	14	7334	8001	89711845	89712512	7.65e-71	276
lac_0_1283	NC_000008.11	75.85	559	121	14	7350	7902	51495963	51496513	9.9e-70	272
lac_0_1283	NC_000008.11	74.688	640	147	15	7350	7983	9992552	9993182	3.56e-69	270
lac_0_1283	NC_000008.11	74.568	637	142	18	7353	7981	55652642	55652018	2.14e-66	261
lac_0_1283	NC_000008.11	75.448	558	126	11	7350	7902	65430020	65430571	2.14e-66	261
lac_0_1283	NC_000008.11	74.057	663	151	20	7350	8001	16418445	16419097	1.29e-63	252
lac_0_1283	NC_000008.11	74.109	645	146	21	7350	7983	136034316	136034950	6e-62	246
lac_0_1283	NC_000008.11	73.947	641	152	15	7350	7983	99742508	99743140	2.16e-61	244
lac_0_1283	NC_000008.11	73.472	671	166	12	7337	8001	63776676	63776012	7.76e-61	243
lac_0_1283	NC_060932.1	75.038	657	146	18	7353	8001	84270633	84269987	9.83e-75	289
lac_0_1283	NC_060932.1	74.37	675	159	14	7334	8001	90835019	90835686	7.65e-71	276
lac_0_1283	NC_060932.1	75.893	560	119	16	7350	7902	51869061	51869611	9.9e-70	272
lac_0_1283	NC_060932.1	74.765	638	144	17	7353	7983	9748079	9747452	3.56e-69	270
lac_0_1283	NC_060932.1	75.627	558	125	11	7350	7902	65855641	65856192	4.6e-68	267
lac_0_1283	NC_060932.1	74.568	637	142	18	7353	7981	56029931	56029307	2.14e-66	261
lac_0_1283	NC_060932.1	74.057	663	151	20	7350	8001	16686026	16686678	1.29e-63	252
lac_0_1283	NC_060932.1	74.264	645	145	21	7350	7983	137154181	137154815	1.29e-63	252
lac_0_1283	NC_060932.1	73.947	641	152	15	7350	7983	100867464	100868096	2.16e-61	244
lac_0_1283	NC_060932.1	73.692	650	160	11	7337	7981	64201935	64201292	7.76e-61	243
lac_0_1283	NC_000011.10	74.773	662	147	20	7350	8001	8447319	8447970	5.91e-72	279
lac_0_1283	NC_000011.10	74.355	659	155	14	7350	8001	8400152	8400803	1.28e-68	268
lac_0_1283	NC_000011.10	74.584	661	144	24	7353	8001	43001841	43001193	1.28e-68	268
lac_0_1283	NC_000011.10	75.133	563	118	21	7350	7902	9934489	9935039	2.16e-61	244
lac_0_1283	NC_000011.10	80.351	285	50	4	7350	7631	18946834	18947115	2.19e-51	211
lac_0_1283	NC_000019.10	74.495	643	145	19	7350	7983	9401317	9401949	2.14e-66	261
lac_0_1283	NC_000019.10	74.359	663	147	18	7353	8001	37051197	37050544	2.14e-66	261
lac_0_1283	NC_000019.10	73.654	687	149	28	7334	8006	27697934	27697266	3.61e-59	237
lac_0_1283	NC_000019.10	80.783	281	49	5	7353	7631	56852980	56852703	1.69e-52	215
lac_0_1283	NC_060943.1	74.495	643	145	19	7350	7983	9527571	9528203	2.14e-66	261
lac_0_1283	NC_060943.1	74.359	663	147	18	7353	8001	39726193	39725540	2.14e-66	261
lac_0_1283	NC_060943.1	73.654	687	149	28	7334	8006	30216460	30215792	3.61e-59	237
lac_0_1283	NC_060943.1	80.783	281	49	5	7353	7631	59948047	59947770	1.69e-52	215
lac_0_1283	NC_000022.11	74.733	562	129	13	7353	7908	12108287	12107733	1e-59	239
lac_0_1283	NC_000022.11	73.404	658	157	18	7353	8001	34820464	34821112	6.04e-57	230
lac_0_1283	NC_060946.1	74.82	556	127	13	7353	7902	9866248	9866796	1e-59	239
lac_0_1283	NC_060946.1	73.445	659	155	20	7353	8001	35279356	35280004	6.04e-57	230
lac_0_1293	NC_000022.11	84.533	375	45	10	468	837	41709124	41709490	4.29e-96	359
lac_0_1293	NC_060946.1	84.533	375	45	10	468	837	42188067	42188433	4.29e-96	359
lac_0_1296	NC_000011.10	74.168	751	182	12	2310	3054	8519833	8520577	8.46e-79	302
lac_0_1296	NC_060935.1	74.168	751	182	12	2310	3054	8601323	8602067	8.46e-79	302
lac_0_1296	NC_000008.11	73.907	732	169	18	2336	3060	46754751	46754035	1.84e-70	274
lac_0_1296	NC_000008.11	70.127	1416	380	40	2307	3705	91699056	91697667	1.13e-57	231
lac_0_1296	NC_060932.1	77.605	451	91	7	2336	2784	47130586	47130144	1.11e-67	265
lac_0_1296	NC_060932.1	70.056	1416	381	40	2307	3705	92824009	92822620	5.24e-56	226
lac_0_1302	NC_000019.10	76.064	940	149	53	733	1632	30015494	30016397	1.13e-114	420
lac_0_1302	NC_060943.1	76.064	940	149	53	733	1632	32535908	32536811	1.13e-114	420
lac_0_1319	NC_060947.1	76.244	442	88	14	4401	4830	8659357	8658921	5.62e-54	219
lac_0_1325	NC_000008.11	90	300	20	6	1	296	132121137	132120844	2.67e-102	379
lac_0_1325	NC_060932.1	89.667	300	21	6	1	296	133244043	133243750	1.24e-100	374
lac_0_1376	X94372.1	90.173	173	16	1	1088	1260	3549	3720	6.95e-56	224
lac_0_1376	Y09885.1	90.173	173	16	1	1088	1260	2020	2191	6.95e-56	224
lac_0_1419	X94372.1	93.197	147	10	0	2483	2629	3714	3568	1.95e-53	217
lac_0_1419	Y09885.1	93.197	147	10	0	2483	2629	2185	2039	1.95e-53	217
lac_0_1445	X94372.1	94.286	140	8	0	1425	1564	3706	3567	4.59e-53	215
lac_0_1445	Y09885.1	94.286	140	8	0	1425	1564	2177	2038	4.59e-53	215
lac_0_1449	X94372.1	91.566	166	13	1	4271	4436	3713	3549	1.87e-56	228
lac_0_1449	Y09885.1	91.566	166	13	1	4271	4436	2184	2020	1.87e-56	228
lac_0_1455	NC_060935.1	92.558	215	15	1	2052	2266	108101799	108102012	6.57e-81	307
lac_0_1455	NC_060935.1	85.833	240	22	9	1501	1731	108101341	108101577	5.22e-62	244
lac_0_1455	NC_060935.1	85.124	242	29	5	358	597	108096422	108096658	6.75e-61	241
lac_0_1474	NC_060935.1	84.753	223	28	3	5202	5419	116078690	116078911	7.59e-54	219
lac_0_1483	NC_060935.1	90.106	283	26	2	4332	4614	128404209	128404489	2.23e-98	366
lac_0_1488	NC_060932.1	71.544	1360	326	50	3931	5258	23922842	23921512	1.88e-81	311
lac_0_1488	NC_060932.1	74.661	738	157	25	3959	4679	36763336	36762612	4.06e-78	300
lac_0_1488	NC_060932.1	77.186	469	94	11	3931	4393	43667932	43667471	1.92e-66	261
lac_0_1488	NC_060932.1	73.836	730	159	29	3962	4673	104678563	104679278	1.92e-66	261
lac_0_1488	NC_060932.1	74.957	579	130	12	4111	4679	43537286	43536713	1.15e-63	252
lac_0_1488	NC_000011.10	74.605	760	163	26	3931	4673	8519831	8520577	2.43e-80	307
lac_0_1488	NC_060935.1	74.605	760	163	26	3931	4673	8601321	8602067	2.43e-80	307
lac_0_1488	NC_060935.1	71.225	1331	324	50	3959	5258	50400078	50401380	1.47e-72	281
lac_0_1488	NC_000008.11	74.661	738	157	25	3959	4679	36487286	36486562	4.06e-78	300
lac_0_1488	NC_000008.11	71.376	1359	328	50	3931	5258	23647866	23646538	1.46e-77	298
lac_0_1488	NC_000008.11	73.148	864	200	27	3834	4679	43263352	43262503	1.47e-72	281
lac_0_1488	NC_000008.11	77.186	469	94	11	3931	4393	43393732	43393271	1.92e-66	261
lac_0_1488	NC_000008.11	73.836	730	159	29	3962	4673	103550968	103551683	1.92e-66	261
lac_0_1488	NC_000023.11	71.324	1360	328	52	3931	5258	65227871	65229200	1.89e-76	294
lac_0_1488	NC_000023.11	73.95	714	160	22	3973	4672	144196919	144196218	1.48e-67	265
lac_0_1488	NC_060947.1	71.324	1360	328	52	3931	5258	63653394	63654723	1.89e-76	294
lac_0_1488	NC_060947.1	73.95	714	160	22	3973	4672	142501997	142501296	1.48e-67	265
lac_0_1496	NC_060947.1	71.291	2083	521	71	1616	3657	100478337	100480383	3.05e-127	462
lac_0_1496	NC_060947.1	72.305	1336	309	58	2252	3558	51566461	51567764	1.14e-96	361
lac_0_1496	NC_060947.1	70.425	2022	485	87	2229	4197	72996355	72998316	2.51e-83	316
lac_0_1496	NC_060947.1	70.67	1432	374	41	2242	3648	77466660	77465250	4.27e-71	276
lac_0_1496	NC_060947.1	72.4	1000	229	42	2508	3490	54357653	54356684	1.53e-70	274
lac_0_1496	NC_000023.11	71.003	2083	527	71	1616	3657	102033713	102035759	3.09e-117	429
lac_0_1496	NC_000023.11	72.401	1337	306	60	2252	3558	52294696	52295999	2.46e-98	366
lac_0_1496	NC_000023.11	70.425	2022	485	87	2229	4197	74562719	74564680	2.51e-83	316
lac_0_1496	NC_000023.11	70.67	1432	374	41	2242	3648	79029848	79028438	4.27e-71	276
lac_0_1496	NC_000023.11	72.4	1000	229	42	2508	3490	55064530	55063561	1.53e-70	274
lac_0_1496	NC_000008.11	71.751	1416	353	43	2252	3642	3679960	3681353	5.33e-95	355
lac_0_1496	NC_000008.11	70.652	1765	447	66	2252	3982	46800235	46801962	1.5e-85	324
lac_0_1496	NC_000008.11	73.897	839	200	15	2816	3648	46754779	46753954	6.99e-84	318
lac_0_1496	NC_000008.11	72.436	780	187	22	2796	3561	134350945	134350180	1.57e-55	224
lac_0_1496	NC_000008.11	73.862	593	137	15	3097	3678	17996429	17995844	2.03e-54	220
lac_0_1496	NC_060932.1	71.681	1416	354	43	2252	3642	3434728	3436121	2.48e-93	350
lac_0_1496	NC_060932.1	70.595	1765	448	66	2252	3982	47176043	47177770	6.99e-84	318
lac_0_1496	NC_060932.1	73.659	839	202	15	2816	3648	47130614	47129789	1.51e-80	307
lac_0_1496	NC_060932.1	72.436	780	187	22	2796	3561	135468922	135468157	1.57e-55	224
lac_0_1496	NC_060932.1	73.862	593	137	15	3097	3678	18263915	18263330	2.03e-54	220
lac_0_1496	NC_060935.1	75.103	727	158	22	2818	3535	123981742	123982454	6.99e-84	318
lac_0_1496	NC_060935.1	73.537	820	203	13	2845	3657	48941272	48942084	2.53e-78	300
lac_0_1496	NC_060935.1	75.488	461	102	11	2837	3291	123943508	123943963	9.43e-53	215
lac_0_1496	NC_000019.10	78.427	445	89	7	2844	3285	20228845	20229285	2.55e-73	283
lac_0_1496	NC_060943.1	78.427	445	89	7	2844	3285	20366350	20366790	2.55e-73	283
lac_0_1496	NC_060943.1	75.893	448	87	19	3122	3558	49394653	49395090	4.39e-51	209
lac_0_1496	NC_000022.11	70.932	1180	294	45	2824	3977	43595593	43596749	2.6e-58	233
lac_0_1496	NC_060946.1	70.847	1180	295	45	2824	3977	44077925	44079081	1.21e-56	228
lac_0_1515	NC_000023.11	72.708	1451	350	43	3345	4772	153017526	153016099	1.97e-121	444
lac_0_1515	NC_000023.11	70.91	2121	555	55	2671	4760	66925411	66927500	7.09e-121	442
lac_0_1515	NC_000023.11	73.034	1335	322	33	3457	4772	142908098	142909413	3.3e-119	436
lac_0_1515	NC_000023.11	72.955	1320	321	34	3457	4758	108543453	108544754	1.99e-116	427
lac_0_1515	NC_000023.11	76.975	734	151	16	4042	4766	152837225	152837949	3.35e-109	403
lac_0_1515	NC_000023.11	72.487	1323	327	34	3457	4761	143763643	143764946	7.24e-106	392
lac_0_1515	NC_000023.11	70	2640	686	98	3336	5924	152675709	152678293	2.6e-105	390
lac_0_1515	NC_000023.11	72.022	1444	360	40	3345	4766	107426627	107425206	9.37e-105	388
lac_0_1515	NC_000023.11	72.339	1334	334	29	3457	4772	102048669	102049985	3.37e-104	387
lac_0_1515	NC_000023.11	72.21	1335	332	35	3458	4772	14395636	14394321	2.62e-100	374
lac_0_1515	NC_000023.11	75.122	820	183	17	3958	4766	120816481	120815672	1.58e-97	364
lac_0_1515	NC_000023.11	72.102	1337	329	41	3457	4772	128203742	128202429	5.68e-97	363
lac_0_1515	NC_000023.11	72.351	1255	301	43	3336	4565	52883792	52885025	3.42e-94	353
lac_0_1515	NC_000023.11	72.392	1246	298	43	3345	4565	52972013	52970789	3.42e-94	353
lac_0_1515	NC_000023.11	73.529	816	204	12	3955	4764	151656701	151657510	4.52e-78	300
lac_0_1515	NC_060947.1	70.571	2348	621	62	2450	4760	65353968	65356282	1.97e-121	444
lac_0_1515	NC_060947.1	72.708	1451	350	43	3345	4772	151284294	151282867	1.97e-121	444
lac_0_1515	NC_060947.1	73.034	1335	322	33	3457	4772	141216739	141218054	3.3e-119	436
lac_0_1515	NC_060947.1	72.955	1320	321	34	3457	4758	106981040	106982341	1.99e-116	427
lac_0_1515	NC_060947.1	72.904	1336	322	34	3457	4772	98581908	98580593	7.14e-116	425
lac_0_1515	NC_060947.1	76.975	734	151	16	4042	4766	151103707	151104431	3.35e-109	403
lac_0_1515	NC_060947.1	72.487	1323	327	34	3457	4761	142068652	142069955	7.24e-106	392
lac_0_1515	NC_060947.1	70	2640	686	98	3336	5924	150942299	150944883	2.6e-105	390
lac_0_1515	NC_060947.1	71.953	1444	361	40	3345	4766	105863255	105861834	4.36e-103	383
lac_0_1515	NC_060947.1	72.21	1335	332	35	3458	4772	13975842	13974527	2.62e-100	374
lac_0_1515	NC_060947.1	75.244	820	182	17	3958	4766	119192155	119191346	3.39e-99	370
lac_0_1515	NC_060947.1	72.102	1337	330	40	3457	4772	126517239	126515925	5.68e-97	363
lac_0_1515	NC_060947.1	72.351	1255	301	43	3336	4565	52168697	52169930	3.42e-94	353
lac_0_1515	NC_060947.1	72.392	1246	298	43	3345	4565	52256533	52255309	3.42e-94	353
lac_0_1515	NC_060947.1	73.407	816	205	12	3955	4764	149925008	149925817	2.1e-76	294
lac_0_1515	NC_060932.1	70.935	2140	540	73	2671	4772	132763512	132761417	1.53e-117	431
lac_0_1515	NC_060932.1	75.676	814	183	13	3958	4766	6408108	6407305	7.24e-106	392
lac_0_1515	NC_060932.1	72.487	1323	324	34	3457	4760	84826748	84828049	2.6e-105	390
lac_0_1515	NC_060932.1	72.644	1199	293	31	3597	4778	48588150	48586970	1.58e-97	364
lac_0_1515	NC_060932.1	76.056	710	159	10	4068	4772	13910397	13911100	7.35e-96	359
lac_0_1515	NC_060932.1	71.823	1377	350	35	3399	4759	40294615	40295969	7.35e-96	359
lac_0_1515	NC_060932.1	75	808	186	15	3955	4754	54960169	54960968	7.35e-96	359
lac_0_1515	NC_060932.1	74.969	811	185	14	3955	4760	47129789	47130586	2.64e-95	357
lac_0_1515	NC_060932.1	74.788	825	187	20	3958	4772	64513441	64512628	1.23e-93	351
lac_0_1515	NC_060932.1	74.783	805	191	11	3959	4757	104679361	104678563	1.23e-93	351
lac_0_1515	NC_060932.1	77.285	361	78	3	4408	4766	89284248	89284606	7.83e-51	209
lac_0_1515	NC_000011.10	71.581	1689	433	42	3955	5621	19583220	19584883	4.3e-113	416
lac_0_1515	NC_060935.1	71.581	1689	433	42	3955	5621	19703259	19704922	4.3e-113	416
lac_0_1515	NC_060935.1	72.865	1323	311	37	3457	4760	48356639	48357932	2e-111	411
lac_0_1515	NC_060935.1	73.243	1181	286	25	3607	4772	90011273	90012438	3.35e-109	403
lac_0_1515	NC_060935.1	71.578	1337	325	47	3457	4766	86904280	86905588	5.8e-82	313
lac_0_1515	NC_060935.1	73.576	825	200	17	3943	4760	48824221	48825034	4.52e-78	300
lac_0_1515	NC_000008.11	75.946	819	189	7	3958	4772	131639351	131638537	1.55e-112	414
lac_0_1515	NC_000008.11	75.583	815	183	14	3958	4766	6653616	6652812	9.37e-105	388
lac_0_1515	NC_000008.11	72.411	1323	325	34	3457	4760	84389188	84390489	1.21e-103	385
lac_0_1515	NC_000008.11	72.811	1199	291	31	3597	4778	48210323	48209143	7.29e-101	375
lac_0_1515	NC_000008.11	76.338	710	157	10	4068	4772	13643809	13644512	3.39e-99	370
lac_0_1515	NC_000008.11	75.216	811	183	14	3955	4760	46753954	46754751	1.22e-98	368
lac_0_1515	NC_000008.11	74.788	825	187	20	3958	4772	64087970	64087157	1.23e-93	351
lac_0_1515	NC_000008.11	74.783	805	191	11	3959	4757	103551766	103550968	1.23e-93	351
lac_0_1515	NC_000008.11	72.753	712	165	23	4063	4763	56347292	56347985	6.05e-52	213
lac_0_1515	NC_000008.11	77.285	361	78	3	4408	4766	88160842	88161200	7.83e-51	209
lac_0_1515	NC_000022.11	73.534	1160	274	28	3628	4772	15283031	15281890	2e-111	411
lac_0_1515	NC_000022.11	73.907	686	173	6	3958	4640	16454212	16453530	3.54e-69	270
lac_0_1515	NC_060946.1	73.471	1161	273	29	3628	4772	15858128	15856987	9.3e-110	405
lac_0_1515	NC_060946.1	71.417	1200	312	30	3457	4640	6269967	6268783	3.52e-74	287
lac_0_1515	NC_060946.1	70.973	1316	346	34	3345	4640	17130677	17129378	1.64e-72	281
lac_0_1515	NC_000019.10	71.793	1333	344	29	3457	4772	34701723	34703040	4.42e-93	350
lac_0_1515	NC_000019.10	74.631	812	190	13	3958	4765	40916974	40916175	2.06e-91	344
lac_0_1515	NC_000019.10	73.432	813	198	16	3955	4760	27697284	27698085	9.77e-75	289
lac_0_1515	NC_060943.1	71.718	1333	345	29	3457	4772	37246311	37247628	2.06e-91	344
lac_0_1515	NC_060943.1	73.432	813	198	16	3955	4760	30215810	30216611	9.77e-75	289
lac_0_1533	NC_060935.1	73.279	741	171	20	1301	2026	88314783	88314055	3.93e-62	246
lac_0_1533	NC_000011.10	74.851	505	106	16	1251	1745	4857541	4858034	5.16e-51	209
lac_0_1570	X94372.1	90.798	163	13	2	488	650	3728	3568	1.09e-53	217
lac_0_1570	Y09885.1	90.798	163	13	2	488	650	2199	2039	1.09e-53	217
lac_0_1594	NC_000011.10	81.833	611	81	20	776	1363	20494261	20493658	1.9e-134	486
lac_0_1594	NC_000011.10	79.96	499	77	19	4586	5068	20488876	20488385	3.37e-92	346
lac_0_1594	NC_060935.1	81.833	611	81	20	776	1363	20614874	20614271	1.9e-134	486
lac_0_1594	NC_060935.1	79.96	499	77	19	4586	5068	20609485	20608994	3.37e-92	346
lac_0_1602	NC_000008.11	94.928	138	6	1	2050	2187	128472137	128472001	3.27e-53	215
lac_0_1602	NC_060932.1	94.928	138	6	1	2050	2187	129593710	129593574	3.27e-53	215
lac_0_1611	X94372.1	90.964	166	12	3	5741	5903	3548	3713	2.07e-54	220
lac_0_1611	X94372.1	91.139	158	12	2	4933	5089	3549	3705	3.47e-52	213
lac_0_1611	Y09885.1	90.964	166	12	3	5741	5903	2019	2184	2.07e-54	220
lac_0_1611	Y09885.1	91.139	158	12	2	4933	5089	2020	2176	3.47e-52	213
lac_0_1624	X94372.1	90.625	160	13	1	128	287	3706	3549	5.63e-52	211
lac_0_1624	Y09885.1	90.625	160	13	1	128	287	2177	2020	5.63e-52	211
lac_0_1628	X94372.1	90.244	164	15	1	3979	4142	3715	3553	5.03e-52	213
lac_0_1628	Y09885.1	90.244	164	15	1	3979	4142	2186	2024	5.03e-52	213
lac_0_1643	NC_060935.1	78	700	126	21	3872	4552	107511673	107512363	7.53e-113	414
lac_0_1657	X94372.1	90.244	164	15	1	3211	3374	3713	3551	3.83e-52	213
lac_0_1657	Y09885.1	90.244	164	15	1	3211	3374	2184	2022	3.83e-52	213
lac_0_1660	X94372.1	91.667	156	10	1	4949	5101	3549	3704	2.8e-52	213
lac_0_1660	Y09885.1	91.667	156	10	1	4949	5101	2020	2175	2.8e-52	213
lac_0_1665	NC_000008.11	83.039	283	41	7	2392	2671	130196874	130196596	1.36e-63	250
lac_0_1665	NC_060932.1	83.039	283	41	7	2392	2671	131323514	131323236	1.36e-63	250
lac_0_1667	NC_000008.11	76.754	456	91	9	158	611	46754309	46754751	7.35e-61	241
lac_0_1667	NC_060932.1	76.754	456	91	9	158	611	47130144	47130586	7.35e-61	241
lac_0_1676	NC_060947.1	71.752	1193	283	45	1	1173	100479772	100480930	1.47e-74	287
lac_0_1676	NC_060947.1	75.523	621	124	19	7	615	76884792	76884188	2.46e-72	279
lac_0_1676	NC_060947.1	75.121	619	130	16	7	615	50824087	50823483	5.33e-69	268
lac_0_1676	NC_060947.1	71.369	1191	291	40	1	1173	92388612	92389770	6.9e-68	265
lac_0_1676	NC_060947.1	71.543	1128	275	37	7	1118	83852793	83851696	2.48e-67	263
lac_0_1676	NC_060947.1	71.567	1136	269	40	1	1118	127674081	127675180	3.21e-66	259
lac_0_1676	NC_060947.1	74.76	626	135	16	1	617	127709064	127709675	3.21e-66	259
lac_0_1676	NC_060947.1	71.201	1191	293	40	1	1173	106982139	106980981	1.49e-64	254
lac_0_1676	NC_000008.11	71.598	1183	291	37	7	1173	81328292	81327139	6.85e-73	281
lac_0_1676	NC_000008.11	71.584	1193	284	46	1	1172	3680758	3681916	1.15e-70	274
lac_0_1676	NC_000008.11	73.92	625	138	18	1	615	46801033	46801642	9.05e-57	228
lac_0_1676	NC_060932.1	71.598	1183	291	37	7	1173	81759892	81758739	6.85e-73	281
lac_0_1676	NC_060932.1	71.5	1193	285	46	1	1172	3435526	3436684	5.33e-69	268
lac_0_1676	NC_060932.1	74.905	526	110	15	1	518	47176841	47177352	1.51e-54	220
lac_0_1676	NC_000023.11	75.523	621	124	19	7	615	78448023	78447419	2.46e-72	279
lac_0_1676	NC_000023.11	71.369	1191	291	40	1	1173	93943456	93944614	6.9e-68	265
lac_0_1676	NC_000023.11	74.96	619	131	16	7	615	51552808	51552204	2.48e-67	263
lac_0_1676	NC_000023.11	71.543	1128	275	37	7	1118	85424275	85423178	2.48e-67	263
lac_0_1676	NC_000023.11	74.88	625	134	16	1	615	102035148	102035759	2.48e-67	263
lac_0_1676	NC_000023.11	71.567	1136	269	40	1	1118	129355522	129356621	3.21e-66	259
lac_0_1676	NC_000023.11	74.76	626	135	16	1	617	129390537	129391148	3.21e-66	259
lac_0_1676	NC_000023.11	71.201	1191	293	40	1	1173	108544552	108543394	1.49e-64	254
lac_0_1676	NC_000019.10	71.477	1192	289	42	1	1173	23617219	23618378	1.48e-69	270
lac_0_1676	NC_000019.10	76.136	528	104	15	1	519	29352032	29352546	1.15e-65	257
lac_0_1676	NC_060943.1	76.136	528	104	15	1	519	31883103	31883617	1.15e-65	257
lac_0_1676	NC_000022.11	71.225	1192	290	41	1	1173	34820498	34821655	5.37e-64	252
lac_0_1676	NC_060946.1	71.249	1193	288	43	1	1173	35279390	35280547	5.37e-64	252
lac_0_1680	X94372.1	93.056	144	10	0	4183	4326	3709	3566	1.11e-51	211
lac_0_1680	Y09885.1	93.056	144	10	0	4183	4326	2180	2037	1.11e-51	211
lac_0_1685	NC_060935.1	82.164	1026	173	8	9097	10118	56256107	56257126	0	872
lac_0_1707	NC_060932.1	74.198	748	174	16	6284	7023	23922090	23922826	2.4e-76	294
lac_0_1707	NC_060932.1	73.943	733	178	12	6284	7011	36762612	36763336	5.2e-73	283
lac_0_1707	NC_060932.1	76.535	456	96	10	6560	7011	43667456	43667904	1.14e-59	239
lac_0_1707	NC_060932.1	74.182	581	137	11	6284	6858	43536713	43537286	6.87e-57	230
lac_0_1707	NC_000008.11	73.96	745	179	13	6284	7023	23647116	23647850	4.02e-74	287
lac_0_1707	NC_000008.11	73.943	733	178	12	6284	7011	36486562	36487286	5.2e-73	283
lac_0_1707	NC_000008.11	73.197	735	180	15	6284	7011	43262503	43263227	5.27e-63	250
lac_0_1707	NC_000008.11	76.535	456	96	10	6560	7011	43393256	43393704	1.14e-59	239
lac_0_1707	NC_000023.11	73.861	746	180	14	6290	7029	65228617	65227881	5.2e-73	283
lac_0_1707	NC_000023.11	73.603	716	168	19	6291	6997	144196218	144196921	1.13e-64	255
lac_0_1707	NC_000023.11	72.838	740	186	14	6290	7023	55400756	55400026	1.14e-59	239
lac_0_1707	NC_000023.11	72.838	740	176	22	6284	7011	79028519	79029245	6.87e-57	230
lac_0_1707	NC_060947.1	73.861	746	180	14	6290	7029	63654140	63653404	5.2e-73	283
lac_0_1707	NC_060947.1	73.603	716	168	19	6291	6997	142501296	142501999	1.13e-64	255
lac_0_1707	NC_060947.1	72.838	740	186	14	6290	7023	54693927	54693197	1.14e-59	239
lac_0_1707	NC_060947.1	72.838	740	176	22	6284	7011	77465331	77466057	6.87e-57	230
lac_0_1707	NC_060935.1	72.76	826	206	19	6195	7011	50400893	50400078	2.44e-66	261
lac_0_1707	NC_000019.10	76.327	452	90	15	6566	7011	20229285	20228845	8.89e-56	226
lac_0_1707	NC_060943.1	76.327	452	90	15	6566	7011	20366790	20366350	8.89e-56	226
lac_0_1712	X94372.1	91.716	169	11	2	1836	2003	3547	3713	6.27e-58	231
lac_0_1712	Y09885.1	91.716	169	11	2	1836	2003	2018	2184	6.27e-58	231
lac_0_1713	X94372.1	89.349	169	15	3	307	474	2270	2436	2.14e-51	209
lac_0_1777	NC_060935.1	90.52	538	36	11	5389	5915	117535427	117534894	0	697
lac_0_1777	NC_060935.1	87.869	305	36	1	34	337	117541665	117541361	1.56e-95	357
lac_0_1777	NC_060935.1	88.581	289	32	1	2971	3258	117537974	117537686	2.62e-93	350
lac_0_1781	NC_000008.11	83.411	1079	143	23	1455	2512	105780256	105779193	0	968
lac_0_1781	NC_000008.11	82.416	563	82	11	3435	3989	105778421	105777868	2.49e-131	475
lac_0_1781	NC_060932.1	83.411	1079	143	23	1455	2512	106907823	106906760	0	968
lac_0_1781	NC_060932.1	82.416	563	82	11	3435	3989	106905988	106905435	2.49e-131	475
lac_0_1793	NC_000008.11	86.853	251	31	2	859	1108	99134487	99134736	2.43e-72	279
lac_0_1793	NC_000008.11	85.253	217	27	4	2020	2231	99135589	99135805	5.38e-54	219
lac_0_1793	NC_060932.1	86.853	251	31	2	859	1108	100259201	100259450	2.43e-72	279
lac_0_1793	NC_060932.1	85.253	217	27	4	2020	2231	100260303	100260519	5.38e-54	219
lac_0_1805	NC_000011.10	85.227	352	42	7	6813	7157	16974978	16974630	2.65e-94	353
lac_0_1805	NC_000011.10	82.073	357	49	11	6813	7157	1792588	1792941	2.11e-75	291
lac_0_1805	NC_060935.1	85.227	352	42	7	6813	7157	17072125	17071777	2.65e-94	353
lac_0_1805	NC_060935.1	82.073	357	49	11	6813	7157	1878249	1878602	2.11e-75	291
lac_0_1805	NC_000019.10	84	325	40	8	6813	7130	21233370	21233689	9.73e-79	302
lac_0_1805	NC_060943.1	84	325	40	8	6813	7130	21372086	21372405	9.73e-79	302
lac_0_1805	NC_000023.11	84.753	223	29	4	6879	7098	141138955	141139175	1.01e-53	219
lac_0_1805	NC_060947.1	84.753	223	29	4	6879	7098	139456335	139456555	1.01e-53	219
lac_0_1850	NC_000011.10	78.616	477	102	0	2426	2902	8519831	8520307	1.19e-83	316
lac_0_1850	NC_060935.1	78.616	477	102	0	2426	2902	8601321	8601797	1.19e-83	316
lac_0_1850	NC_060935.1	75.67	485	107	10	2423	2902	123943484	123943962	4.43e-58	231
lac_0_1850	NC_000008.11	78.378	481	90	9	2426	2902	46754779	46754309	1.2e-78	300
lac_0_1850	NC_060932.1	78.378	481	90	9	2426	2902	47130614	47130144	1.2e-78	300
lac_0_1850	NC_000023.11	73.413	835	184	32	2117	2937	55064529	55063719	5.61e-72	278
lac_0_1850	NC_060947.1	73.413	835	184	32	2117	2937	54357652	54356842	5.61e-72	278
lac_0_1850	NC_000022.11	75.84	476	100	15	2434	2902	43595593	43596060	5.73e-57	228
lac_0_1850	NC_060946.1	75.63	476	101	15	2434	2902	44077925	44078392	2.67e-55	222
lac_0_1851	NC_000011.10	82.258	496	80	3	4371	4859	28440015	28439521	5.27e-115	422
lac_0_1851	NC_000011.10	86.598	291	31	6	1479	1761	28442978	28442688	9.2e-83	315
lac_0_1851	NC_060935.1	82.258	496	80	3	4371	4859	28580691	28580197	5.27e-115	422
lac_0_1851	NC_060935.1	86.598	291	31	6	1479	1761	28583653	28583363	9.2e-83	315
lac_0_1862	X94372.1	90	170	14	1	880	1046	3549	3718	7.09e-54	217
lac_0_1862	Y09885.1	90	170	14	1	880	1046	2020	2189	7.09e-54	217
lac_0_1876	X94372.1	92.667	150	11	0	2322	2471	3564	3713	1.48e-53	217
lac_0_1876	Y09885.1	92.667	150	11	0	2322	2471	2035	2184	1.48e-53	217
lac_0_1906	NC_060935.1	75.223	783	149	32	1702	2450	86582308	86581537	1.26e-87	329
lac_0_1932	NC_000008.11	94.904	157	8	0	2021	2177	130214551	130214707	1.87e-62	246
lac_0_1932	NC_060932.1	94.904	157	8	0	2021	2177	131341192	131341348	1.87e-62	246
lac_0_1932	X94372.1	91.139	158	11	1	443	597	3549	3706	6.82e-52	211
lac_0_1932	Y09885.1	91.139	158	11	1	443	597	2020	2177	6.82e-52	211
lac_0_1940	NC_060935.1	89.293	495	52	1	1785	2278	64660210	64660704	7.03e-175	619
lac_0_1943	NC_060947.1	74.898	733	161	19	1225	1940	48938545	48937819	1.73e-82	313
lac_0_1943	NC_000023.11	74.761	733	162	18	1225	1940	49622710	49621984	8.03e-81	307
lac_0_1944	NC_000008.11	75.276	724	167	12	1304	2021	125198111	125198828	3.86e-89	335
lac_0_1944	NC_060932.1	75.276	724	167	12	1304	2021	126331958	126332675	3.86e-89	335
lac_0_1944	NC_000011.10	74.105	726	164	22	1307	2021	31331308	31332020	6.61e-72	278
lac_0_1944	NC_060935.1	74.105	726	164	22	1307	2021	31467139	31467851	6.61e-72	278
lac_0_1975	NC_000023.11	76.86	484	99	9	2109	2586	113340502	113340026	2.1e-66	261
lac_0_1975	NC_060947.1	76.86	484	99	9	2109	2586	111793306	111792830	2.1e-66	261
lac_0_1997	NC_000008.11	82.451	3117	390	101	15	3042	93925035	93921987	0	2580
lac_0_1997	NC_060932.1	82.451	3117	390	101	15	3042	95050117	95047069	0	2580
lac_0_2024	NC_060935.1	72.511	1095	257	41	2346	3415	127812935	127811860	5.01e-83	315
lac_0_2024	NC_060935.1	72.354	1096	258	42	2346	3415	85264170	85265246	1.09e-79	303
lac_0_2024	NC_060935.1	72.303	1094	261	39	2346	3415	87563050	87561975	1.09e-79	303
lac_0_2024	NC_060935.1	72.288	1097	257	43	2346	3415	49973761	49972685	5.05e-78	298
lac_0_2024	NC_060935.1	78.008	482	92	11	2944	3415	54783790	54783313	8.45e-76	291
lac_0_2024	NC_060935.1	78.008	482	92	12	2944	3415	74689504	74689027	8.45e-76	291
lac_0_2024	NC_060935.1	78.008	482	92	9	2944	3415	102373968	102373491	8.45e-76	291
lac_0_2024	NC_060935.1	77.64	483	92	13	2944	3415	7384988	7384511	1.83e-72	279
lac_0_2024	NC_060935.1	77.732	485	88	12	2944	3415	49104133	49104610	1.83e-72	279
lac_0_2024	NC_060935.1	77.593	482	94	11	2944	3415	49891873	49891396	1.83e-72	279
lac_0_2024	NC_060935.1	77.593	482	94	11	2944	3415	49905955	49906432	1.83e-72	279
lac_0_2024	NC_060935.1	77.593	482	94	11	2944	3415	91952982	91953459	1.83e-72	279
lac_0_2024	NC_060935.1	77.593	482	94	11	2944	3415	93097927	93097450	1.83e-72	279
lac_0_2024	NC_060935.1	77.433	483	93	13	2944	3415	8221652	8222129	8.51e-71	274
lac_0_2024	NC_060935.1	77.542	472	90	13	2955	3415	6247163	6247629	1.1e-69	270
lac_0_2024	NC_060935.1	71.767	1098	262	42	2346	3415	34828289	34827212	1.42e-68	267
lac_0_2024	NC_060935.1	71.741	1097	263	41	2346	3415	27362931	27364007	5.12e-68	265
lac_0_2024	NC_060935.1	76.398	483	98	13	2944	3415	75906283	75905806	1.85e-62	246
lac_0_2024	NC_000022.11	72.486	1094	260	38	2346	3415	34552958	34551882	5.01e-83	315
lac_0_2024	NC_000022.11	78.261	483	89	12	2944	3415	22279469	22278992	1.82e-77	296
lac_0_2024	NC_000022.11	77.801	482	92	12	2944	3415	15933976	15933500	1.41e-73	283
lac_0_2024	NC_000023.11	72.47	1097	256	43	2346	3415	54767665	54766588	6.48e-82	311
lac_0_2024	NC_000023.11	72.354	1096	258	42	2346	3415	64255622	64254546	1.09e-79	303
lac_0_2024	NC_000023.11	72.161	1092	266	32	2346	3415	57632143	57633218	5.05e-78	298
lac_0_2024	NC_000023.11	72.364	1100	251	49	2346	3415	79768874	79767798	5.05e-78	298
lac_0_2024	NC_000023.11	78.17	481	91	11	2945	3415	117759855	117759379	6.53e-77	294
lac_0_2024	NC_000023.11	77.847	483	91	10	2944	3415	152547872	152548349	3.93e-74	285
lac_0_2024	NC_000023.11	71.849	1087	254	47	2358	3415	104675361	104674298	5.12e-68	265
lac_0_2024	NC_000023.11	71.533	1096	258	44	2346	3415	36468463	36467396	1.85e-62	246
lac_0_2024	NC_000023.11	75.502	498	106	12	2928	3415	73622386	73621895	1.87e-57	230
lac_0_2024	NC_000023.11	80.731	301	48	6	3123	3415	70749919	70749621	2.42e-56	226
lac_0_2024	NC_060947.1	72.47	1097	255	43	2346	3415	84985460	84984384	2.33e-81	309
lac_0_2024	NC_060947.1	72.379	1097	257	43	2346	3415	54058546	54057469	3.02e-80	305
lac_0_2024	NC_060947.1	72.354	1096	258	42	2346	3415	62680895	62679819	1.09e-79	303
lac_0_2024	NC_060947.1	72.404	1098	254	44	2346	3415	78201464	78200388	1.09e-79	303
lac_0_2024	NC_060947.1	78.17	481	91	11	2945	3415	116137403	116136927	6.53e-77	294
lac_0_2024	NC_060947.1	72.095	1093	266	33	2346	3415	56930924	56932000	2.35e-76	292
lac_0_2024	NC_060947.1	77.847	483	91	10	2944	3415	150814465	150814942	3.93e-74	285
lac_0_2024	NC_060947.1	71.783	1088	253	48	2358	3415	103106524	103105461	2.38e-66	259
lac_0_2024	NC_060947.1	71.442	1096	259	44	2346	3415	36064243	36063176	8.63e-61	241
lac_0_2024	NC_060947.1	75.502	498	106	12	2928	3415	72055750	72055259	1.87e-57	230
lac_0_2024	NC_060947.1	80.731	301	48	6	3123	3415	69183276	69182978	2.42e-56	226
lac_0_2024	NC_000008.11	72.354	1096	258	42	2346	3415	58917442	58918518	1.09e-79	303
lac_0_2024	NC_000008.11	72.237	1095	261	40	2346	3415	72150721	72149645	5.05e-78	298
lac_0_2024	NC_000008.11	78.125	480	91	12	2944	3415	25733016	25732543	2.35e-76	292
lac_0_2024	NC_000008.11	72.172	1096	260	42	2346	3415	104743127	104742051	2.35e-76	292
lac_0_2024	NC_000008.11	78.099	484	88	13	2944	3415	89538588	89539065	8.45e-76	291
lac_0_2024	NC_000008.11	77.963	481	94	10	2944	3415	97298952	97299429	8.45e-76	291
lac_0_2024	NC_000008.11	78.099	484	87	15	2944	3415	114002964	114002488	3.04e-75	289
lac_0_2024	NC_000008.11	72.08	1096	261	42	2346	3415	131773652	131774728	1.09e-74	287
lac_0_2024	NC_000008.11	77.847	483	91	12	2944	3415	35174157	35173680	3.93e-74	285
lac_0_2024	NC_000008.11	72.066	1099	255	44	2346	3415	81429959	81431034	5.08e-73	281
lac_0_2024	NC_000008.11	72.04	1098	257	47	2346	3415	113909581	113908506	5.08e-73	281
lac_0_2024	NC_000008.11	77.386	482	95	11	2944	3415	128894167	128893690	8.51e-71	274
lac_0_2024	NC_000008.11	77.447	470	94	7	2955	3415	131638531	131638997	1.1e-69	270
lac_0_2024	NC_000008.11	76.938	503	93	18	2928	3415	35602491	35601997	5.12e-68	265
lac_0_2024	NC_000008.11	76.971	482	97	11	2944	3415	46603454	46602977	1.84e-67	263
lac_0_2024	NC_000008.11	76.74	503	97	15	2925	3415	96120002	96120496	1.84e-67	263
lac_0_2024	NC_000008.11	76.535	456	91	11	2971	3415	61270663	61270213	4.01e-59	235
lac_0_2024	NC_060932.1	72.303	1094	258	42	2346	3415	26008693	26007621	1.4e-78	300
lac_0_2024	NC_060932.1	72.263	1096	259	41	2346	3415	72585746	72584670	5.05e-78	298
lac_0_2024	NC_060932.1	72.08	1096	262	41	2346	3415	105870563	105869486	3.04e-75	289
lac_0_2024	NC_060932.1	72.029	1094	265	37	2346	3415	98424107	98425183	1.09e-74	287
lac_0_2024	NC_060932.1	72.08	1096	261	42	2346	3415	132896557	132897633	1.09e-74	287
lac_0_2024	NC_060932.1	72.066	1099	255	44	2346	3415	81861557	81862632	5.08e-73	281
lac_0_2024	NC_060932.1	77.64	483	92	13	2944	3415	35449448	35448971	1.83e-72	279
lac_0_2024	NC_060932.1	71.872	1095	260	45	2346	3415	130020369	130019298	3.06e-70	272
lac_0_2024	NC_060932.1	77.178	482	96	9	2944	3415	46979256	46978779	3.96e-69	268
lac_0_2024	NC_060932.1	76.938	503	93	18	2928	3415	35878608	35878114	5.12e-68	265
lac_0_2024	NC_060932.1	77.234	470	95	7	2955	3415	132761411	132761877	5.12e-68	265
lac_0_2024	NC_060932.1	77.019	483	93	13	2944	3415	97245344	97245819	6.62e-67	261
lac_0_2024	NC_060932.1	76.535	456	91	11	2971	3415	61694403	61693953	4.01e-59	235
lac_0_2024	NC_060946.1	78.261	483	89	12	2944	3415	22692995	22692518	1.82e-77	296
lac_0_2024	NC_060946.1	78.008	482	92	11	2944	3415	16864489	16864012	8.45e-76	291
lac_0_2024	NC_060946.1	77.801	482	92	13	2944	3415	16507969	16507493	1.41e-73	283
lac_0_2024	NC_060946.1	77.019	483	94	13	2944	3415	12775787	12775311	6.62e-67	261
lac_0_2024	NC_060946.1	76.653	484	94	15	2944	3415	6491955	6492431	1.43e-63	250
lac_0_2024	NC_000019.10	72.055	1095	262	42	2346	3415	42808727	42807652	1.09e-74	287
lac_0_2024	NC_000019.10	78.337	457	77	16	2972	3415	20228844	20229291	2.37e-71	276
lac_0_2024	NC_000019.10	75.934	482	102	11	2944	3415	24397283	24397760	4.01e-59	235
lac_0_2024	NC_060943.1	72.055	1095	262	42	2346	3415	45627667	45626592	1.09e-74	287
lac_0_2024	NC_060943.1	78.337	457	77	16	2972	3415	20366349	20366796	2.37e-71	276
lac_0_2024	NC_060943.1	75.934	482	102	11	2944	3415	24547456	24547933	4.01e-59	235
lac_0_2024	NC_000011.10	77.542	472	90	13	2955	3415	6188710	6189176	1.1e-69	270
lac_0_2024	NC_000011.10	77.226	483	94	13	2944	3415	7326289	7325812	3.96e-69	268
lac_0_2024	NC_000011.10	71.741	1097	263	41	2346	3415	27222455	27223531	5.12e-68	265
lac_0_2024	NC_000011.10	71.468	1097	266	41	2346	3415	34690245	34689169	5.16e-63	248
lac_0_2049	NC_000011.10	76.33	752	168	8	8985	9731	8520577	8519831	2.29e-106	394
lac_0_2049	NC_000011.10	71.643	1333	333	42	8982	10294	31331308	31332615	8.46e-86	326
lac_0_2049	NC_060935.1	76.33	752	168	8	8985	9731	8602067	8601321	2.29e-106	394
lac_0_2049	NC_060935.1	71.643	1333	333	42	8982	10294	31467139	31468446	8.46e-86	326
lac_0_2049	NC_000008.11	75.958	757	173	9	8979	9731	125198111	125198862	1.78e-102	381
lac_0_2049	NC_000008.11	75.033	757	173	11	8979	9731	46754035	46754779	3.91e-89	337
lac_0_2049	NC_060932.1	75.958	757	173	9	8979	9731	126331958	126332709	1.78e-102	381
lac_0_2049	NC_060932.1	74.769	757	175	11	8979	9731	47129870	47130614	8.46e-86	326
lac_0_2049	NC_000023.11	71.616	1374	328	45	8334	9682	74564688	74563352	3.93e-84	320
lac_0_2049	NC_000023.11	71.812	1043	255	34	9054	10085	55063559	55064573	2.42e-66	261
lac_0_2049	NC_060947.1	71.616	1374	328	45	8334	9682	72998324	72996988	3.93e-84	320
lac_0_2049	NC_060947.1	71.812	1043	255	34	9054	10085	54356682	54357696	2.42e-66	261
lac_0_2069	NC_060935.1	83.446	296	49	0	10758	11053	78213903	78214198	8.17e-71	276
lac_0_2078	X94372.1	92	150	11	1	6211	6360	3565	3713	6.76e-51	209
lac_0_2078	Y09885.1	92	150	11	1	6211	6360	2036	2184	6.76e-51	209
lac_0_2087	NC_000011.10	79.542	611	96	22	1146	1746	11792938	11792347	1.87e-111	409
lac_0_2087	NC_060935.1	79.542	611	96	22	1146	1746	11882109	11881518	1.87e-111	409
lac_0_2093	X94372.1	89.759	166	13	2	3820	3982	3713	3549	3.84e-51	209
lac_0_2093	Y09885.1	89.759	166	13	2	3820	3982	2184	2020	3.84e-51	209
lac_0_2115	NC_000023.11	74.967	759	160	26	3888	4631	78447518	78448261	6.04e-85	322
lac_0_2115	NC_000023.11	74.471	756	172	20	3886	4630	129391051	129390306	1.69e-80	307
lac_0_2115	NC_000023.11	74.286	770	166	31	3880	4631	126563600	126564355	3.66e-77	296
lac_0_2115	NC_000023.11	73.89	766	173	25	3879	4631	129356043	129355292	1.03e-72	281
lac_0_2115	NC_000023.11	73.725	765	172	26	3880	4631	155932630	155933378	6.17e-70	272
lac_0_2115	NC_000023.11	73.56	764	179	20	3880	4631	113339750	113340502	2.22e-69	270
lac_0_2115	NC_000023.11	73.499	766	175	26	3880	4631	51552295	51553046	1.03e-67	265
lac_0_2115	NC_000023.11	73.505	736	170	23	3880	4603	65159686	65160408	6.22e-65	255
lac_0_2115	NC_000023.11	73.684	665	145	27	3880	4528	76783426	76784076	1.05e-57	231
lac_0_2115	NC_060947.1	74.967	759	160	26	3888	4631	76884287	76885030	6.04e-85	322
lac_0_2115	NC_060947.1	74.471	756	172	20	3886	4630	127709578	127708833	1.69e-80	307
lac_0_2115	NC_060947.1	74.286	770	166	31	3880	4631	124876340	124877095	3.66e-77	296
lac_0_2115	NC_060947.1	73.924	767	172	26	3879	4631	127674602	127673850	2.85e-73	283
lac_0_2115	NC_060947.1	73.725	765	176	22	3880	4631	111792554	111793306	4.77e-71	276
lac_0_2115	NC_060947.1	73.725	765	172	26	3880	4631	154160628	154161376	6.17e-70	272
lac_0_2115	NC_060947.1	75.532	564	118	19	3880	4433	50823574	50824127	4.81e-66	259
lac_0_2115	NC_060947.1	73.505	736	170	23	3880	4603	63585109	63585831	6.22e-65	255
lac_0_2115	NC_060947.1	73.684	665	145	27	3880	4528	75217272	75217922	1.05e-57	231
lac_0_2115	NC_000008.11	74.282	766	169	24	3880	4631	81327778	81328529	1.02e-77	298
lac_0_2115	NC_000008.11	73.976	757	175	21	3886	4631	47625470	47624725	2.2e-74	287
lac_0_2115	NC_000008.11	74.105	726	167	21	3886	4600	103551683	103550968	3.69e-72	279
lac_0_2115	NC_000008.11	77.802	455	89	11	4155	4603	50510114	50510562	2.22e-69	270
lac_0_2115	NC_000008.11	76.971	482	95	13	4155	4631	46754309	46754779	1.34e-66	261
lac_0_2115	NC_000008.11	73.333	765	172	27	3880	4631	40140145	40140890	2.24e-64	254
lac_0_2115	NC_000008.11	73.272	767	176	27	3880	4631	106964479	106965231	2.24e-64	254
lac_0_2115	NC_060932.1	74.282	766	169	24	3880	4631	81759378	81760129	1.02e-77	298
lac_0_2115	NC_060932.1	73.844	757	176	21	3886	4631	48001191	48000446	1.03e-72	281
lac_0_2115	NC_060932.1	74.105	726	167	21	3886	4600	104679278	104678563	3.69e-72	279
lac_0_2115	NC_060932.1	77.802	455	89	11	4155	4603	50883821	50884269	2.22e-69	270
lac_0_2115	NC_060932.1	73.595	765	171	26	3880	4631	40417084	40417830	1.03e-67	265
lac_0_2115	NC_060932.1	76.971	482	95	13	4155	4631	47130144	47130614	1.34e-66	261
lac_0_2115	NC_060932.1	73.142	767	177	27	3880	4631	108092261	108093013	1.04e-62	248
lac_0_2115	NC_000022.11	78.242	455	87	11	4155	4603	34820742	34820294	1.03e-72	281
lac_0_2115	NC_060946.1	78.194	454	89	9	4155	4603	35279634	35279186	1.03e-72	281
lac_0_2115	NC_000011.10	73.885	762	168	27	3886	4631	36643091	36642345	4.77e-71	276
lac_0_2115	NC_000011.10	73.394	763	170	32	3886	4631	4858309	4857563	2.24e-64	254
lac_0_2115	NC_060935.1	73.885	762	168	27	3886	4631	36786275	36785529	4.77e-71	276
lac_0_2115	NC_060935.1	73.628	747	164	30	3886	4615	48519805	48519075	1.73e-65	257
lac_0_2115	NC_060935.1	73.132	763	172	32	3886	4631	4923815	4923069	4.84e-61	243
lac_0_2137	NC_000011.10	76.298	751	170	8	3826	4572	8520577	8519831	1.01e-106	394
lac_0_2137	NC_060935.1	76.298	751	170	8	3826	4572	8602067	8601321	1.01e-106	394
lac_0_2137	NC_060935.1	73.458	697	150	28	3891	4575	123944157	123943484	3.02e-57	230
lac_0_2137	NC_000022.11	72.399	1355	316	53	3239	4564	43596918	43595593	1.02e-101	377
lac_0_2137	NC_060946.1	72.325	1355	317	53	3239	4564	44079250	44077925	4.74e-100	372
lac_0_2137	NC_060932.1	71.882	1355	329	44	3239	4572	47129291	47130614	1.03e-91	344
lac_0_2137	NC_000008.11	75.165	757	172	12	3820	4572	46754035	46754779	3.72e-91	342
lac_0_2137	NC_000023.11	71.579	1425	335	49	3127	4523	74564734	74563352	1.35e-85	324
lac_0_2137	NC_000023.11	72.691	1007	224	40	3895	4886	55063559	55064529	4.91e-75	289
lac_0_2137	NC_060947.1	71.579	1425	335	49	3127	4523	72998370	72996988	1.35e-85	324
lac_0_2137	NC_060947.1	72.691	1007	224	40	3895	4886	54356682	54357652	4.91e-75	289
lac_0_2137	NC_060943.1	76.256	438	96	7	3826	4259	49395093	49394660	3.91e-56	226
lac_0_2144	X94372.1	88.571	175	15	3	1864	2035	3548	3720	8.49e-51	207
lac_0_2144	Y09885.1	88.571	175	15	3	1864	2035	2019	2191	8.49e-51	207
lac_0_2149	NC_000023.11	76.556	482	99	12	658	1134	93943914	93943442	1.48e-63	252
lac_0_2149	NC_000023.11	76.805	457	92	11	674	1125	108544110	108544557	2.48e-61	244
lac_0_2149	NC_000023.11	76.293	464	100	9	665	1125	102035599	102035143	1.15e-59	239
lac_0_2149	NC_000023.11	76.017	467	95	14	674	1134	85587298	85586843	8.98e-56	226
lac_0_2149	NC_000023.11	75.476	473	102	11	658	1125	144196273	144196736	1.5e-53	219
lac_0_2149	NC_000023.11	76	450	90	15	692	1134	52295912	52295474	5.41e-53	217
lac_0_2149	NC_000023.11	76.072	443	90	13	689	1125	85423854	85424286	5.41e-53	217
lac_0_2149	NC_060947.1	76.556	482	99	12	658	1134	92389070	92388598	1.48e-63	252
lac_0_2149	NC_060947.1	76.25	480	104	9	658	1134	100480230	100479758	6.89e-62	246
lac_0_2149	NC_060947.1	76.805	457	92	11	674	1125	106981697	106982144	2.48e-61	244
lac_0_2149	NC_060947.1	76.017	467	95	14	674	1134	84016050	84015595	8.98e-56	226
lac_0_2149	NC_060947.1	75.476	473	102	11	658	1125	142501351	142501814	1.5e-53	219
lac_0_2149	NC_060947.1	76	450	90	15	692	1134	51567677	51567239	5.41e-53	217
lac_0_2149	NC_060947.1	76.072	443	90	13	689	1125	83852372	83852804	5.41e-53	217
lac_0_2149	NC_000008.11	76.321	473	98	12	658	1125	36486624	36487087	3.21e-60	241
lac_0_2149	NC_000008.11	76.415	424	85	13	707	1125	23647227	23647640	1.94e-52	215
lac_0_2149	NC_000008.11	75.264	473	103	12	658	1125	43393042	43393505	6.99e-52	213
lac_0_2149	NC_000008.11	81.509	265	40	7	872	1134	46801276	46801019	9.05e-51	209
lac_0_2149	NC_060932.1	76.321	473	98	12	658	1125	36762674	36763137	3.21e-60	241
lac_0_2149	NC_060932.1	77.696	408	75	14	723	1125	23922219	23922615	1.49e-58	235
lac_0_2149	NC_060932.1	75.264	473	103	12	658	1125	43667242	43667705	6.99e-52	213
lac_0_2149	NC_060932.1	81.509	265	40	7	872	1134	47177084	47176827	9.05e-51	209
lac_0_2149	NC_000019.10	76.304	460	95	11	680	1134	23617655	23617205	5.37e-58	233
lac_0_2149	NC_000019.10	75.726	482	103	11	658	1134	29352490	29352018	6.94e-57	230
lac_0_2149	NC_060943.1	75.726	482	103	11	658	1134	31883561	31883089	6.94e-57	230
lac_0_2149	NC_060943.1	76.087	460	96	11	680	1134	23757159	23756709	2.5e-56	228
lac_0_2149	NC_060946.1	75.264	473	103	11	658	1125	6308626	6309089	6.99e-52	213
lac_0_2152	NC_000011.10	80.037	541	90	12	2883	3412	38760072	38760605	9.57e-104	385
lac_0_2152	NC_060935.1	80.037	541	90	12	2883	3412	38904513	38905046	9.57e-104	385
lac_0_2161	NC_000011.10	76.875	480	102	7	7377	7850	8519831	8520307	4.31e-67	263
lac_0_2161	NC_000011.10	75.625	480	108	8	7377	7850	36642345	36642821	4.37e-57	230
lac_0_2161	NC_060935.1	76.875	480	102	7	7377	7850	8601321	8601797	4.31e-67	263
lac_0_2161	NC_060935.1	75.625	480	108	8	7377	7850	36785529	36786005	4.37e-57	230
lac_0_2161	NC_000008.11	77.212	452	90	11	7405	7850	50510558	50510114	9.32e-64	252
lac_0_2161	NC_000008.11	77.442	430	92	5	7419	7844	103550979	103551407	9.32e-64	252
lac_0_2161	NC_060932.1	77.212	452	90	11	7405	7850	50884265	50883821	9.32e-64	252
lac_0_2161	NC_060932.1	77.442	430	92	5	7419	7844	104678574	104679002	9.32e-64	252
lac_0_2166	NC_060935.1	88.451	381	42	2	6	385	28590026	28589647	2.34e-126	459
lac_0_2166	NC_000011.10	88.189	381	43	2	6	385	28449351	28448972	1.09e-124	453
lac_0_2170	NC_060932.1	81.754	285	43	6	876	1157	26007898	26007620	3.02e-57	230
lac_0_2170	NC_060932.1	81.469	286	42	9	876	1157	94594681	94594959	1.41e-55	224
lac_0_2170	NC_060932.1	81.053	285	45	6	876	1157	47077568	47077290	6.54e-54	219
lac_0_2170	NC_060932.1	81.053	285	45	6	876	1157	85167926	85168204	6.54e-54	219
lac_0_2170	NC_060932.1	77.48	373	76	5	886	1255	25932504	25932137	2.35e-53	217
lac_0_2170	NC_060932.1	80.851	282	47	4	877	1157	64201915	64201640	8.46e-53	215
lac_0_2170	NC_060932.1	80.634	284	48	4	876	1157	36763165	36762887	3.04e-52	213
lac_0_2170	NC_060932.1	80.702	285	46	6	876	1157	47531177	47531455	3.04e-52	213
lac_0_2170	NC_060932.1	81.648	267	40	6	876	1139	52886227	52886487	3.04e-52	213
lac_0_2170	NC_060932.1	80.702	285	46	6	876	1157	133086667	133086945	3.04e-52	213
lac_0_2170	NC_060932.1	81.227	277	38	10	887	1157	3042519	3042251	1.09e-51	211
lac_0_2170	NC_060932.1	80.714	280	44	7	878	1155	43765620	43765891	3.94e-51	209
lac_0_2170	NC_000008.11	81.469	286	42	9	876	1157	93470007	93470285	1.41e-55	224
lac_0_2170	NC_000008.11	81.053	285	45	6	876	1157	25732820	25732542	6.54e-54	219
lac_0_2170	NC_000008.11	81.053	285	45	6	876	1157	46701739	46701461	6.54e-54	219
lac_0_2170	NC_000008.11	81.053	285	45	6	876	1157	84730071	84730349	6.54e-54	219
lac_0_2170	NC_000008.11	77.48	373	76	5	886	1255	25657403	25657036	2.35e-53	217
lac_0_2170	NC_000008.11	80.851	282	47	4	877	1157	63776656	63776381	8.46e-53	215
lac_0_2170	NC_000008.11	80.634	284	48	4	876	1157	36487115	36486837	3.04e-52	213
lac_0_2170	NC_000008.11	81.648	267	40	6	876	1139	52510147	52510407	3.04e-52	213
lac_0_2170	NC_000008.11	80.634	284	48	4	876	1157	58918241	58918519	3.04e-52	213
lac_0_2170	NC_000008.11	78.679	333	62	6	828	1157	128763484	128763810	3.04e-52	213
lac_0_2170	NC_000008.11	80.702	285	46	6	876	1157	131963758	131964036	3.04e-52	213
lac_0_2170	NC_000008.11	81.227	277	38	10	887	1157	3288269	3288001	1.09e-51	211
lac_0_2170	NC_000008.11	80.714	280	44	7	878	1155	43491412	43491683	3.94e-51	209
lac_0_2170	NC_000023.11	81.404	285	44	6	876	1157	46412366	46412088	1.41e-55	224
lac_0_2170	NC_000023.11	74.373	558	125	15	876	1425	15092087	15092634	5.05e-55	222
lac_0_2170	NC_000023.11	74.419	559	123	17	876	1425	63623665	63623118	5.05e-55	222
lac_0_2170	NC_000023.11	81.818	275	40	7	887	1157	154845258	154844990	5.05e-55	222
lac_0_2170	NC_000023.11	80.986	284	47	4	876	1157	36598682	36598404	6.54e-54	219
lac_0_2170	NC_000023.11	81.053	285	44	7	876	1157	108648057	108647780	6.54e-54	219
lac_0_2170	NC_000023.11	81.053	285	44	7	876	1157	139434711	139434434	6.54e-54	219
lac_0_2170	NC_000023.11	82.171	258	40	3	899	1155	65252388	65252136	2.35e-53	217
lac_0_2170	NC_000023.11	82.129	263	38	6	876	1135	102266975	102267231	2.35e-53	217
lac_0_2170	NC_000023.11	81.955	266	39	6	876	1138	102420146	102419887	2.35e-53	217
lac_0_2170	NC_000023.11	80.702	285	47	5	876	1157	28148863	28148584	8.46e-53	215
lac_0_2170	NC_000023.11	80.702	285	46	6	876	1157	13134796	13134518	3.04e-52	213
lac_0_2170	NC_000023.11	80.702	285	46	6	876	1157	14289084	14288806	3.04e-52	213
lac_0_2170	NC_000023.11	80.702	285	46	6	876	1157	51265687	51265965	3.04e-52	213
lac_0_2170	NC_000023.11	80.634	284	48	4	876	1157	54766865	54766587	3.04e-52	213
lac_0_2170	NC_000023.11	80.634	284	47	5	876	1157	69825174	69824897	3.04e-52	213
lac_0_2170	NC_000023.11	80.702	285	46	6	876	1157	74476954	74476676	3.04e-52	213
lac_0_2170	NC_000023.11	80.634	284	48	4	876	1157	114722991	114722713	3.04e-52	213
lac_0_2170	NC_000023.11	80.634	284	47	5	876	1157	144196763	144196486	3.04e-52	213
lac_0_2170	NC_000023.11	73.843	562	133	11	876	1431	7590071	7589518	1.09e-51	211
lac_0_2170	NC_000023.11	83.628	226	35	2	933	1157	120387488	120387264	1.09e-51	211
lac_0_2170	NC_060947.1	81.404	285	44	6	876	1157	45819366	45819088	1.41e-55	224
lac_0_2170	NC_060947.1	74.419	559	123	17	876	1425	14674100	14674647	5.05e-55	222
lac_0_2170	NC_060947.1	74.419	559	123	17	876	1425	62048929	62048382	5.05e-55	222
lac_0_2170	NC_060947.1	81.818	275	40	7	887	1157	153081659	153081391	5.05e-55	222
lac_0_2170	NC_060947.1	81.053	285	45	6	876	1157	12716218	12715940	6.54e-54	219
lac_0_2170	NC_060947.1	81.053	285	45	6	876	1157	72910588	72910310	6.54e-54	219
lac_0_2170	NC_060947.1	81.053	285	44	7	876	1157	107085640	107085363	6.54e-54	219
lac_0_2170	NC_060947.1	81.053	285	44	7	876	1157	137744821	137744544	6.54e-54	219
lac_0_2170	NC_060947.1	82.171	258	40	3	899	1155	63677911	63677659	2.35e-53	217
lac_0_2170	NC_060947.1	82.129	263	38	6	876	1135	100711592	100711848	2.35e-53	217
lac_0_2170	NC_060947.1	81.955	266	39	6	876	1138	100864619	100864360	2.35e-53	217
lac_0_2170	NC_060947.1	80.702	285	47	5	876	1157	27739624	27739345	8.46e-53	215
lac_0_2170	NC_060947.1	80.702	285	46	6	876	1157	50536987	50537265	3.04e-52	213
lac_0_2170	NC_060947.1	80.634	284	47	5	876	1157	68258545	68258268	3.04e-52	213
lac_0_2170	NC_060947.1	80.634	284	48	6	876	1157	78200665	78200387	3.04e-52	213
lac_0_2170	NC_060947.1	80.634	284	48	4	876	1157	113131497	113131219	3.04e-52	213
lac_0_2170	NC_060947.1	80.634	284	47	5	876	1157	142501841	142501564	3.04e-52	213
lac_0_2170	NC_060947.1	73.843	562	133	11	876	1431	7143742	7143189	1.09e-51	211
lac_0_2170	NC_060935.1	81.955	266	41	4	876	1139	58968423	58968683	6.54e-54	219
lac_0_2170	NC_060935.1	80.986	284	46	5	876	1157	100046708	100046431	6.54e-54	219
lac_0_2170	NC_060935.1	81.053	285	45	6	876	1157	125742621	125742343	6.54e-54	219
lac_0_2170	NC_060935.1	84	225	35	1	933	1157	77820393	77820616	8.46e-53	215
lac_0_2170	NC_060935.1	78.571	336	64	5	828	1160	124420416	124420746	8.46e-53	215
lac_0_2170	NC_060935.1	74.275	552	121	15	884	1425	27212111	27212651	3.04e-52	213
lac_0_2170	NC_060935.1	81.579	266	42	4	876	1139	42527224	42527484	3.04e-52	213
lac_0_2170	NC_060935.1	80.634	284	48	4	876	1157	85264969	85265247	3.04e-52	213
lac_0_2170	NC_060935.1	80.769	286	44	8	876	1157	90228163	90227885	3.04e-52	213
lac_0_2170	NC_060935.1	80.702	285	46	6	876	1157	95479264	95478986	3.04e-52	213
lac_0_2170	NC_060935.1	78.614	332	64	6	828	1157	121198859	121198533	3.04e-52	213
lac_0_2170	NC_060935.1	80.866	277	44	6	884	1157	63514104	63514374	3.94e-51	209
lac_0_2170	NC_060935.1	82.645	242	36	3	899	1139	93342623	93342859	3.94e-51	209
lac_0_2170	NC_000011.10	74.275	552	121	15	884	1425	27071614	27072154	3.04e-52	213
lac_0_2170	NC_000011.10	81.579	266	42	4	876	1139	42380488	42380748	3.04e-52	213
lac_0_2170	NC_000022.11	80.702	285	46	6	876	1157	10932988	10932710	3.04e-52	213
lac_0_2170	NC_060946.1	80.702	285	46	6	876	1157	12697041	12696763	3.04e-52	213
lac_0_2179	NC_060935.1	87.475	1006	123	3	3493	4496	56464473	56465477	0	1157
lac_0_2208	NC_000022.11	89.54	239	23	2	627	865	42565089	42565325	6.26e-79	302
lac_0_2208	NC_000022.11	88.034	234	27	1	632	865	18605865	18606097	3.79e-71	276
lac_0_2208	NC_000022.11	87.764	237	28	1	632	868	21389428	21389193	3.79e-71	276
lac_0_2208	NC_000022.11	87.179	234	29	1	632	865	21545407	21545639	8.21e-68	265
lac_0_2208	NC_000022.11	83.898	236	37	1	630	865	37055108	37055342	1.39e-55	224
lac_0_2208	NC_060946.1	89.54	239	23	2	627	865	43045954	43046190	6.26e-79	302
lac_0_2208	NC_060946.1	87.764	237	28	1	632	868	21802974	21802739	3.79e-71	276
lac_0_2208	NC_060946.1	88.034	234	27	1	632	865	21958884	21959116	3.79e-71	276
lac_0_2208	NC_060946.1	83.898	236	37	1	630	865	37514706	37514940	1.39e-55	224
lac_0_2208	NC_000011.10	89.496	238	23	2	631	868	16842490	16842255	2.25e-78	300
lac_0_2208	NC_060935.1	89.076	238	24	2	631	868	16939875	16939640	1.05e-76	294
lac_0_2208	NC_000008.11	86.555	238	30	2	631	868	91595202	91594967	1.06e-66	261
lac_0_2208	NC_000008.11	85.593	236	24	3	630	865	5911006	5911231	4.97e-60	239
lac_0_2208	NC_000008.11	84.167	240	35	3	630	868	128220743	128220506	2.99e-57	230
lac_0_2208	NC_060932.1	86.555	238	30	2	631	868	92720175	92719940	1.06e-66	261
lac_0_2208	NC_060932.1	85.593	236	24	3	630	865	5664381	5664606	4.97e-60	239
lac_0_2208	NC_060932.1	84.167	240	35	3	630	868	129348415	129348178	2.99e-57	230
lac_0_2222	NC_060935.1	84.971	519	70	8	8068	8581	115021909	115022424	3.42e-144	520
lac_0_2223	NC_000008.11	78.982	452	90	5	8843	9292	100856268	100855820	3.63e-79	303
lac_0_2223	NC_000008.11	77.246	501	107	7	8843	9340	111634067	111633571	3.66e-74	287
lac_0_2223	NC_000008.11	73.878	735	179	12	8561	9292	36486562	36487286	1.7e-72	281
lac_0_2223	NC_000008.11	77.083	480	103	6	8843	9319	99693509	99693034	3.68e-69	270
lac_0_2223	NC_000008.11	83.571	280	44	2	8843	9121	43262779	43263057	2.22e-66	261
lac_0_2223	NC_000008.11	83.571	280	44	2	8843	9121	48355691	48355413	2.22e-66	261
lac_0_2223	NC_000008.11	77.384	451	95	7	8843	9290	80826888	80826442	2.22e-66	261
lac_0_2223	NC_000008.11	77.434	452	93	8	8843	9292	96035316	96035760	2.22e-66	261
lac_0_2223	NC_000008.11	77.212	452	96	7	8843	9292	23647392	23647838	2.87e-65	257
lac_0_2223	NC_000008.11	76.991	452	99	5	8843	9292	43393256	43393704	3.71e-64	254
lac_0_2223	NC_000008.11	76.754	456	93	11	8843	9292	31510103	31509655	8.03e-61	243
lac_0_2223	NC_000008.11	76.275	451	103	4	8843	9292	125198387	125198834	3.74e-59	237
lac_0_2223	NC_000008.11	75.26	481	110	9	8843	9319	84404371	84404846	3.76e-54	220
lac_0_2223	NC_000019.10	74.348	729	173	13	8567	9292	41490593	41489876	1.69e-77	298
lac_0_2223	NC_000019.10	76.991	452	97	6	8843	9292	20229291	20228845	1.33e-63	252
lac_0_2223	NC_060943.1	74.348	729	173	13	8567	9292	44311880	44311163	1.69e-77	298
lac_0_2223	NC_060943.1	76.991	452	97	6	8843	9292	20366796	20366350	1.33e-63	252
lac_0_2223	NC_060932.1	77.445	501	106	7	8843	9340	112758971	112758475	7.86e-76	292
lac_0_2223	NC_060932.1	78.097	452	94	5	8843	9292	23922366	23922814	1.7e-72	281
lac_0_2223	NC_060932.1	73.878	735	179	12	8561	9292	36762612	36763336	1.7e-72	281
lac_0_2223	NC_060932.1	77.244	479	104	5	8843	9319	100818457	100817982	7.92e-71	276
lac_0_2223	NC_060932.1	83.571	280	44	2	8843	9121	43536989	43537267	2.22e-66	261
lac_0_2223	NC_060932.1	83.571	280	44	2	8843	9121	48733534	48733256	2.22e-66	261
lac_0_2223	NC_060932.1	77.384	451	95	7	8843	9290	81258466	81258020	2.22e-66	261
lac_0_2223	NC_060932.1	77.434	452	93	8	8843	9292	97160976	97161420	2.22e-66	261
lac_0_2223	NC_060932.1	76.991	452	99	5	8843	9292	43667456	43667904	3.71e-64	254
lac_0_2223	NC_060932.1	76.409	479	105	8	8843	9319	6140179	6139707	1.33e-63	252
lac_0_2223	NC_060932.1	76.535	456	94	11	8843	9292	31791316	31790868	3.74e-59	237
lac_0_2223	NC_060932.1	76.275	451	103	4	8843	9292	126332234	126332681	3.74e-59	237
lac_0_2223	NC_060932.1	75.26	481	110	9	8843	9319	84841931	84842406	3.76e-54	220
lac_0_2223	NC_000023.11	74.154	739	175	13	8557	9291	137076643	137077369	7.86e-76	292
lac_0_2223	NC_000023.11	78.097	452	94	5	8843	9292	149337829	149337381	1.7e-72	281
lac_0_2223	NC_000023.11	73.622	762	186	14	8561	9319	87825497	87824748	6.12e-72	279
lac_0_2223	NC_000023.11	77.802	455	85	12	8843	9292	62867640	62868083	4.77e-68	267
lac_0_2223	NC_000023.11	77.701	435	92	5	8860	9292	55400469	55400038	2.22e-66	261
lac_0_2223	NC_000023.11	77.212	452	98	5	8843	9292	67058115	67057667	7.97e-66	259
lac_0_2223	NC_000023.11	73.333	735	179	16	8561	9290	107887047	107887769	1.03e-64	255
lac_0_2223	NC_000023.11	73.214	728	183	9	8567	9292	74957476	74956759	3.71e-64	254
lac_0_2223	NC_000023.11	83.214	280	44	3	8843	9121	144196487	144196764	3.71e-64	254
lac_0_2223	NC_000023.11	84.314	255	37	3	8843	9096	52884773	52885025	6.21e-62	246
lac_0_2223	NC_000023.11	84.314	255	37	3	8843	9096	52971041	52970789	6.21e-62	246
lac_0_2223	NC_000023.11	83.088	272	44	2	8851	9121	64142453	64142183	6.21e-62	246
lac_0_2223	NC_000023.11	76.718	451	100	5	8843	9291	82714828	82714381	6.21e-62	246
lac_0_2223	NC_000023.11	76.6	453	99	7	8843	9292	52147528	52147976	8.03e-61	243
lac_0_2223	NC_000023.11	72.977	729	184	12	8567	9292	65228617	65227899	8.03e-61	243
lac_0_2223	NC_000023.11	73.412	677	166	14	8469	9140	68268924	68268257	2.89e-60	241
lac_0_2223	NC_000023.11	76.368	457	95	10	8843	9292	79028795	79029245	4.83e-58	233
lac_0_2223	NC_000023.11	72.838	740	176	20	8561	9292	96347289	96348011	6.25e-57	230
lac_0_2223	NC_000023.11	84.034	238	36	2	8843	9079	73673948	73674184	2.25e-56	228
lac_0_2223	NC_000023.11	82.927	246	42	0	8857	9102	141978447	141978692	1.05e-54	222
lac_0_2223	NC_000023.11	81.853	259	42	4	8843	9100	45676961	45676707	6.3e-52	213
lac_0_2223	NC_060947.1	74.154	739	175	13	8557	9291	135385088	135385814	7.86e-76	292
lac_0_2223	NC_060947.1	74.008	731	173	16	8567	9292	14265343	14266061	1.7e-72	281
lac_0_2223	NC_060947.1	77.802	455	85	12	8843	9292	61288734	61289177	4.77e-68	267
lac_0_2223	NC_060947.1	77.701	435	92	5	8860	9292	54693640	54693209	2.22e-66	261
lac_0_2223	NC_060947.1	77.212	452	98	5	8843	9292	65486894	65486446	7.97e-66	259
lac_0_2223	NC_060947.1	73.333	735	179	16	8561	9290	106323773	106324495	1.03e-64	255
lac_0_2223	NC_060947.1	73.214	728	183	9	8567	9292	73391120	73390403	3.71e-64	254
lac_0_2223	NC_060947.1	83.214	280	44	3	8843	9121	142501565	142501842	3.71e-64	254
lac_0_2223	NC_060947.1	76.821	453	98	7	8843	9292	51419236	51419684	1.73e-62	248
lac_0_2223	NC_060947.1	84.314	255	37	3	8843	9096	52169678	52169930	6.21e-62	246
lac_0_2223	NC_060947.1	84.314	255	37	3	8843	9096	52255561	52255309	6.21e-62	246
lac_0_2223	NC_060947.1	83.088	272	44	2	8851	9121	62567735	62567465	6.21e-62	246
lac_0_2223	NC_060947.1	76.718	451	100	5	8843	9291	81151575	81151128	6.21e-62	246
lac_0_2223	NC_060947.1	72.977	729	184	12	8567	9292	63654140	63653422	8.03e-61	243
lac_0_2223	NC_060947.1	73.412	677	166	14	8469	9140	66701754	66701087	2.89e-60	241
lac_0_2223	NC_060947.1	76.368	457	95	10	8843	9292	77465607	77466057	4.83e-58	233
lac_0_2223	NC_060947.1	72.838	740	176	20	8561	9292	94786629	94787351	6.25e-57	230
lac_0_2223	NC_060947.1	84.034	238	36	2	8843	9079	72107275	72107511	2.25e-56	228
lac_0_2223	NC_060947.1	82.927	246	42	0	8857	9102	140287278	140287523	1.05e-54	222
lac_0_2223	NC_060947.1	81.853	259	42	4	8843	9100	45086431	45086177	6.3e-52	213
lac_0_2223	NC_060935.1	74.014	735	177	13	8561	9292	56488898	56489621	3.66e-74	287
lac_0_2223	NC_060935.1	77.593	482	98	8	8843	9319	82455009	82455485	4.73e-73	283
lac_0_2223	NC_060935.1	77.244	479	104	5	8843	9319	7796650	7796175	7.92e-71	276
lac_0_2223	NC_060935.1	77.655	452	96	5	8843	9292	5976795	5976347	3.68e-69	270
lac_0_2223	NC_060935.1	73.605	735	181	12	8561	9292	16737230	16737954	3.68e-69	270
lac_0_2223	NC_060935.1	73.67	733	178	13	8564	9292	96352850	96353571	3.68e-69	270
lac_0_2223	NC_060935.1	75.488	563	128	8	8561	9121	56526520	56527074	4.77e-68	267
lac_0_2223	NC_060935.1	73.197	735	184	12	8561	9292	19703340	19704064	3.71e-64	254
lac_0_2223	NC_060935.1	76.653	484	98	13	8843	9319	88163438	88162963	3.71e-64	254
lac_0_2223	NC_060935.1	75.045	557	128	10	8567	9121	77262444	77261897	1.73e-62	248
lac_0_2223	NC_060935.1	76.821	453	98	7	8843	9292	102506327	102506775	1.73e-62	248
lac_0_2223	NC_060935.1	81.728	301	50	5	8843	9140	29423810	29423512	6.21e-62	246
lac_0_2223	NC_060935.1	76.652	454	97	8	8843	9292	8977363	8976915	8.03e-61	243
lac_0_2223	NC_060935.1	76.734	447	91	11	8852	9292	31467418	31467857	3.74e-59	237
lac_0_2223	NC_060935.1	74.776	559	124	13	8567	9121	27809894	27809349	1.34e-58	235
lac_0_2223	NC_060935.1	81.851	281	48	3	8843	9121	55946012	55946291	4.83e-58	233
lac_0_2223	NC_060935.1	75.885	452	105	4	8843	9292	24405516	24405965	2.25e-56	228
lac_0_2223	NC_060935.1	72.536	761	180	24	8567	9319	102444905	102444166	3.76e-54	220
lac_0_2223	NC_000011.10	78.097	452	94	5	8843	9292	5918295	5917847	1.7e-72	281
lac_0_2223	NC_000011.10	73.605	735	181	12	8561	9292	16639833	16640557	3.68e-69	270
lac_0_2223	NC_000011.10	73.197	735	184	12	8561	9292	19583301	19584025	3.71e-64	254
lac_0_2223	NC_000011.10	76.872	454	96	8	8843	9292	8893211	8892763	1.73e-62	248
lac_0_2223	NC_000011.10	81.667	300	50	5	8843	9140	29288905	29288609	2.23e-61	244
lac_0_2223	NC_000011.10	72.895	760	180	20	8567	9319	27669490	27668750	1.04e-59	239
lac_0_2223	NC_000011.10	76.837	449	87	14	8852	9292	31331587	31332026	3.74e-59	237
lac_0_2223	NC_000011.10	76.106	452	104	4	8843	9292	24281267	24281716	4.83e-58	233
lac_0_2223	NC_000011.10	76.256	438	90	12	8886	9319	4535662	4535235	3.76e-54	220
lac_0_2223	NC_000022.11	73.77	732	173	17	8567	9292	28037751	28037033	3.68e-69	270
lac_0_2223	NC_060946.1	73.77	732	173	17	8567	9292	28499163	28498445	3.68e-69	270
lac_0_2227	X94372.1	90.303	165	13	3	45	206	3549	3713	1.53e-52	213
lac_0_2227	Y09885.1	90.303	165	13	3	45	206	2020	2184	1.53e-52	213
lac_0_2258	X94372.1	91.617	167	13	1	12714	12880	3548	3713	8.87e-57	230
lac_0_2258	X94372.1	89.881	168	12	4	7025	7190	3713	3549	3.21e-51	211
lac_0_2258	Y09885.1	91.617	167	13	1	12714	12880	2019	2184	8.87e-57	230
lac_0_2258	Y09885.1	89.881	168	12	4	7025	7190	2184	2020	3.21e-51	211
lac_0_2274	NC_060935.1	89.916	238	19	4	1231	1467	79024435	79024202	6.38e-79	302
lac_0_2299	V00711.1	85.262	2212	247	72	48	2213	2179	1	0	2206
lac_0_2299	V00711.1	79.063	1452	249	33	2542	3972	15958	14541	0	946
lac_0_2299	V00711.1	77.154	998	194	29	3969	4950	13561	14540	1.8e-153	549
lac_0_2299	X14848.1	83.851	2223	261	90	38	2213	2172	1	0	2026
lac_0_2299	X14848.1	79.437	1527	270	32	2461	3972	16023	14526	0	1040
lac_0_2299	X14848.1	80.162	741	136	10	4216	4950	13790	14525	8.37e-152	544
lac_0_2299	X63726.1	79.558	2216	370	68	42	2213	3111	935	0	1506
lac_0_2299	V00654.1	77.314	2226	404	81	43	2214	2541	363	0	1219
lac_0_2299	X93335.1	76.412	2001	386	68	48	2004	2168	210	0	1002
lac_0_2299	X93347.1	76.485	2003	375	81	48	2004	2162	210	0	1002
lac_0_2299	Y18001.1	76.413	2052	345	106	34	2016	2180	199	0	979
lac_0_2299	V00662.1	76.221	2006	378	82	48	2004	2742	787	0	970
lac_0_2299	X93334.1	76.171	2006	379	82	48	2004	2166	211	0	965
lac_0_2299	NC_000011.10	75.723	2006	387	79	48	2004	10508117	10510071	0	915
lac_0_2299	NC_060935.1	75.723	2006	387	79	48	2004	10592592	10594546	0	915
lac_0_2299	NC_060935.1	76.023	1026	183	51	753	1747	103413564	103414557	1.11e-130	473
lac_0_2299	NC_000023.11	75.272	2022	378	92	45	2016	55181878	55183827	0	852
lac_0_2299	NC_000023.11	71.861	1521	349	54	728	2208	102011771	102010290	7e-98	364
lac_0_2299	NC_060947.1	75.272	2022	378	92	45	2016	54475020	54476969	0	852
lac_0_2299	NC_060947.1	71.776	1520	352	55	728	2208	100456370	100454889	3.26e-96	359
lac_0_2299	NC_060932.1	74.345	2023	370	105	38	1995	47204779	47206717	0	723
lac_0_2299	NC_060932.1	74.482	1642	311	78	50	1646	33283641	33282063	2.26e-172	612
lac_0_2299	NC_060932.1	78.607	402	62	20	129	517	76631764	76631374	9.51e-62	244
lac_0_2299	NC_000008.11	74.296	2023	371	106	38	1995	46828971	46830909	0	717
lac_0_2299	NC_000008.11	74.482	1642	311	78	50	1646	33013535	33011957	2.26e-172	612
lac_0_2299	NC_000008.11	78.607	402	62	20	129	517	76202139	76201749	9.51e-62	244
lac_0_2299	J01437.1	80.938	320	40	18	2454	2764	410	717	5.72e-59	235
lac_0_2302	NC_060947.1	80.368	489	73	16	955	1433	79756004	79755529	2.11e-93	350
lac_0_2304	X94372.1	90.361	166	13	3	1442	1604	3714	3549	2.35e-52	215
lac_0_2304	Y09885.1	90.361	166	13	3	1442	1604	2185	2020	2.35e-52	215
lac_0_2312	NC_000023.11	76.119	670	139	18	1054	1711	108544754	108544094	1.3e-87	331
lac_0_2312	NC_000023.11	74.797	738	159	23	1050	1776	52295281	52296002	2.2e-80	307
lac_0_2312	NC_000023.11	74.113	761	175	15	1024	1776	137767609	137766863	1.71e-76	294
lac_0_2312	NC_000023.11	74.889	677	153	15	1024	1691	102034916	102035584	6.15e-76	292
lac_0_2312	NC_000023.11	75.312	640	139	16	1050	1679	93943250	93943880	7.95e-75	289
lac_0_2312	NC_000023.11	75	652	143	18	1053	1694	85424483	85423842	3.7e-73	283
lac_0_2312	NC_000023.11	75.294	595	126	17	1049	1631	79029248	79028663	1.34e-67	265
lac_0_2312	NC_000023.11	76.94	464	87	16	1046	1499	132324860	132325313	4.86e-62	246
lac_0_2312	NC_000023.11	76.132	486	97	16	1024	1499	119964690	119965166	2.92e-59	237
lac_0_2312	NC_000023.11	72.779	698	172	17	1024	1711	87781892	87782581	2.94e-54	220
lac_0_2312	NC_000023.11	80.702	285	48	5	1219	1499	125656960	125657241	1.37e-52	215
lac_0_2312	NC_060947.1	76.119	670	139	18	1054	1711	106982341	106981681	1.3e-87	331
lac_0_2312	NC_060947.1	71.618	1279	314	46	460	1712	100478976	100480231	7.9e-80	305
lac_0_2312	NC_060947.1	74.627	737	162	21	1050	1776	51567046	51567767	1.02e-78	302
lac_0_2312	NC_060947.1	74.113	761	175	15	1024	1776	136077609	136076863	1.71e-76	294
lac_0_2312	NC_060947.1	75.312	640	139	16	1050	1679	92388406	92389036	7.95e-75	289
lac_0_2312	NC_060947.1	75	652	143	18	1053	1694	83853001	83852360	3.7e-73	283
lac_0_2312	NC_060947.1	75.294	595	126	17	1049	1631	77466060	77465475	1.34e-67	265
lac_0_2312	NC_060947.1	76.94	464	87	16	1046	1499	130649080	130649533	4.86e-62	246
lac_0_2312	NC_060947.1	76.132	486	97	16	1024	1499	118339848	118340324	2.92e-59	237
lac_0_2312	NC_060947.1	80.702	285	48	5	1219	1499	123969568	123969849	1.37e-52	215
lac_0_2312	NC_000019.10	75.929	673	145	15	1050	1712	23617013	23617678	4.69e-87	329
lac_0_2312	NC_000019.10	75.46	652	141	17	1050	1691	29351826	29352468	3.67e-78	300
lac_0_2312	NC_000019.10	77.363	455	86	15	1053	1499	20228846	20229291	2.9e-64	254
lac_0_2312	NC_060943.1	75.78	673	146	15	1050	1712	23756517	23757182	2.18e-85	324
lac_0_2312	NC_060943.1	75.46	652	141	17	1050	1691	31882897	31883539	3.67e-78	300
lac_0_2312	NC_060943.1	77.363	455	86	15	1053	1499	20366351	20366796	2.9e-64	254
lac_0_2312	NC_060935.1	74.558	735	163	17	1050	1776	96917913	96918631	3.67e-78	300
lac_0_2312	NC_060935.1	74.877	609	129	22	1050	1648	97307972	97308566	8.07e-65	255
lac_0_2312	NC_060935.1	74.568	637	133	27	1026	1650	123981742	123982361	1.04e-63	252
lac_0_2312	NC_060935.1	77.454	377	75	9	1049	1420	90955295	90954924	3.81e-53	217
lac_0_2312	NC_060932.1	75.229	654	140	20	1050	1691	3435319	3435962	2.21e-75	291
lac_0_2312	NC_060932.1	75.352	568	119	17	1053	1614	47130585	47130033	2.9e-64	254
lac_0_2312	NC_060932.1	76.509	464	85	18	1050	1499	47176631	47177084	1.36e-57	231
lac_0_2312	NC_000008.11	75.038	653	143	18	1050	1691	3680551	3681194	1.03e-73	285
lac_0_2312	NC_000008.11	75.704	568	117	17	1053	1614	46754750	46754198	1.34e-67	265
lac_0_2312	NC_000008.11	76.509	464	85	18	1050	1499	46800823	46801276	1.36e-57	231
lac_0_2365	NC_000008.11	78.261	368	65	10	2	360	128486150	128486511	4.28e-55	222
lac_0_2365	NC_060932.1	78.261	368	65	10	2	360	129607724	129608085	4.28e-55	222
lac_0_2365	X94372.1	90.476	168	12	3	3225	3391	3713	3549	5.53e-54	219
lac_0_2365	Y09885.1	90.476	168	12	3	3225	3391	2184	2020	5.53e-54	219
lac_0_2387	NC_000008.11	78.333	420	69	15	3754	4160	94884845	94885255	5.06e-64	252
lac_0_2387	NC_000008.11	83.267	251	32	8	931	1173	94882120	94882368	3.97e-55	222
lac_0_2387	NC_060932.1	78.333	420	69	15	3754	4160	96009830	96010240	5.06e-64	252
lac_0_2387	NC_060932.1	83.267	251	32	8	931	1173	96007106	96007354	3.97e-55	222
lac_0_2404	NC_000023.11	77.111	450	89	9	2587	3029	113340026	113340468	5.86e-63	248
lac_0_2404	NC_000023.11	78.478	381	69	12	2587	2960	76783702	76784076	1.27e-59	237
lac_0_2404	NC_060947.1	77.111	450	89	9	2587	3029	111792830	111793272	5.86e-63	248
lac_0_2404	NC_060947.1	78.478	381	69	12	2587	2960	75217548	75217922	1.27e-59	237
lac_0_2404	NC_000011.10	76.697	442	95	7	2592	3029	4858034	4857597	3.52e-60	239
lac_0_2404	NC_060935.1	76.244	442	97	7	2592	3029	4923540	4923103	7.63e-57	228
lac_0_2404	NC_000008.11	74.397	539	126	11	2497	3029	106964665	106965197	1.28e-54	220
lac_0_2404	NC_060932.1	74.397	539	126	11	2497	3029	108092447	108092979	1.28e-54	220
lac_0_2404	NC_060932.1	72.527	728	177	21	2312	3030	40417084	40417797	5.94e-53	215
lac_0_2417	X94372.1	93.75	144	9	0	1114	1257	3570	3713	4.24e-53	217
lac_0_2417	Y09885.1	93.75	144	9	0	1114	1257	2041	2184	4.24e-53	217
lac_0_2450	NC_060932.1	79.939	329	54	8	1729	2048	23922691	23922366	3.61e-58	231
lac_0_2450	NC_060932.1	80.333	300	49	5	1757	2048	36763185	36762888	2.81e-54	219
lac_0_2450	NC_060932.1	79.027	329	57	8	1729	2048	43667781	43667456	3.64e-53	215
lac_0_2450	NC_060947.1	79.697	330	53	9	1729	2048	111793155	111792830	1.68e-56	226
lac_0_2450	NC_000008.11	79.635	329	54	8	1729	2048	23647716	23647392	6.05e-56	224
[truncated: 5,214 more rows]

## Sheet: S4
Table S4: 30 mM-adapted tRNA
Query Sequence	Sequence title	% identity	length	mismatch	gap open	query start	query end	seq start	seq end	e value	Bitscore
lac_30_14	X94372.1	94.964	139	7	0	82	220	3706	3568	5.48e-54	219
lac_30_14	Y09885.1	94.964	139	7	0	82	220	2177	2039	5.48e-54	219
lac_30_41	X94372.1	88.827	179	14	5	4768	4941	3726	3549	8.49e-53	215
lac_30_41	Y09885.1	88.827	179	14	5	4768	4941	2197	2020	8.49e-53	215
lac_30_45	NC_000023.11	83.489	321	49	2	9472	9788	68785402	68785082	5.33e-77	296
lac_30_45	NC_060947.1	83.489	321	49	2	9472	9788	67218809	67218489	5.33e-77	296
lac_30_47	NC_060947.1	76.957	460	87	14	1444	1893	111792830	111793280	1.13e-61	244
lac_30_47	NC_000023.11	76.586	457	94	11	1444	1893	113340026	113340476	5.24e-60	239
lac_30_119	NC_000023.11	72.208	1209	285	42	5951	7138	16070883	16072061	2.5e-85	324
lac_30_119	NC_000023.11	71.512	1376	326	44	5760	7108	74564688	74563352	7e-81	309
lac_30_119	NC_000023.11	72.754	1002	227	39	6480	7466	55063559	55064529	5.45e-77	296
lac_30_119	NC_000023.11	74.422	735	165	19	6411	7132	40725915	40725191	1.96e-76	294
lac_30_119	NC_060947.1	72.208	1209	285	42	5951	7138	15653786	15654964	2.5e-85	324
lac_30_119	NC_060947.1	71.512	1376	326	44	5760	7108	72998324	72996988	7e-81	309
lac_30_119	NC_060947.1	72.754	1002	227	39	6480	7466	54356682	54357652	5.45e-77	296
lac_30_119	NC_060947.1	74.422	735	165	19	6411	7132	40127134	40126410	1.96e-76	294
lac_30_119	NC_000008.11	74.623	729	169	12	6405	7129	46754035	46754751	2.52e-80	307
lac_30_119	NC_000008.11	73.942	591	139	14	6296	6876	17995844	17996429	2.61e-55	224
lac_30_119	NC_060932.1	74.521	730	168	14	6405	7129	47129870	47130586	1.17e-78	302
lac_30_119	NC_060932.1	73.942	591	139	14	6296	6876	18263330	18263915	2.61e-55	224
lac_30_119	NC_060943.1	76.279	430	92	9	6420	6844	49395084	49394660	3.37e-54	220
lac_30_119	NC_000019.10	76.047	430	93	9	6420	6844	46569470	46569046	1.57e-52	215
lac_30_123	X94372.1	91.026	156	14	0	3166	3321	3706	3551	1.69e-51	211
lac_30_123	Y09885.1	91.026	156	14	0	3166	3321	2177	2022	1.69e-51	211
lac_30_126	NC_060935.1	77.982	654	119	20	3113	3752	82495291	82495933	1.33e-104	387
lac_30_143	NC_060935.1	77.354	393	85	4	1554	1944	50400051	50400441	1.27e-57	230
lac_30_143	NC_060935.1	78.006	341	70	5	1581	1918	96353571	96353233	1.65e-51	209
lac_30_143	NC_060932.1	77.309	379	80	6	1569	1944	23922826	23922451	2.74e-54	219
lac_30_143	NC_000023.11	76.845	393	87	4	1554	1944	65227872	65228262	2.74e-54	219
lac_30_143	NC_000023.11	76.59	393	88	4	1554	1944	55400011	55400401	1.28e-52	213
lac_30_143	NC_060947.1	76.845	393	87	4	1554	1944	63653395	63653785	2.74e-54	219
lac_30_143	NC_060947.1	76.59	393	88	4	1554	1944	54693182	54693572	1.28e-52	213
lac_30_143	NC_000008.11	77.322	366	79	4	1581	1944	43263227	43262864	1.28e-52	213
lac_30_143	NC_000008.11	76.984	378	82	5	1569	1944	23647850	23647476	4.59e-52	211
lac_30_143	NC_000022.11	76.456	395	85	7	1554	1944	28037006	28037396	5.94e-51	207
lac_30_143	NC_060946.1	76.456	395	85	7	1554	1944	28498418	28498808	5.94e-51	207
lac_30_188	NC_060935.1	76.912	2053	313	104	5978	7942	43710027	43712006	0	1016
lac_30_188	NC_060935.1	86.723	595	55	17	7836	8415	43711946	43712531	2.6e-180	640
lac_30_188	NC_000011.10	76.848	2056	311	104	5978	7942	43554659	43556640	0	1007
lac_30_188	NC_000011.10	86.723	595	55	17	7836	8415	43556580	43557165	2.6e-180	640
lac_30_205	V00711.1	78.332	9295	1808	173	1	9192	2546	11737	0	5818
lac_30_205	V00711.1	85.377	2585	278	92	13770	16295	1	2544	0	2588
lac_30_205	V00711.1	76.917	4042	777	115	9464	13441	12009	15958	0	2152
lac_30_205	X14848.1	77.662	9325	1820	218	1	9192	2528	11722	0	5437
lac_30_205	X14848.1	83.603	2592	293	111	13770	16295	1	2526	0	2311
lac_30_205	X14848.1	79.256	2285	402	48	11259	13522	13790	16023	0	1528
lac_30_205	X63726.1	76.479	5340	1127	108	2401	7669	5885	11166	0	2784
lac_30_205	X63726.1	80.109	2579	415	80	13770	16295	935	3468	0	1831
lac_30_205	X63726.1	75.823	1609	323	54	1	1573	3470	5048	0	756
lac_30_205	X63726.1	75.299	1170	259	24	9449	10601	12947	14103	5.99e-148	532
lac_30_205	V00654.1	77.971	2592	448	100	13769	16295	363	2896	0	1509
lac_30_205	V00654.1	75.985	1599	326	50	4	1573	2900	4469	0	773
lac_30_205	X93334.1	75.857	2742	592	54	2399	5098	4932	7645	0	1332
lac_30_205	X93334.1	77.072	2377	424	101	13979	16295	211	2526	0	1258
lac_30_205	X93335.1	77.315	2376	423	91	13979	16295	210	2528	0	1295
lac_30_205	Y18001.1	77.307	2406	393	119	13967	16295	199	2528	0	1277
lac_30_205	X93347.1	77.108	2372	429	97	13979	16295	210	2522	0	1267
lac_30_205	V00662.1	77.114	2377	423	101	13979	16295	787	3102	0	1264
lac_30_205	NC_000023.11	75.973	2389	427	115	13967	16295	55183827	55181526	0	1096
lac_30_205	NC_060947.1	75.973	2389	427	115	13967	16295	54476969	54474668	0	1096
lac_30_205	NC_000011.10	75.1	2249	433	100	13979	16164	10510071	10507887	0	933
lac_30_205	NC_060935.1	75.1	2249	433	100	13979	16164	10594546	10592362	0	933
lac_30_205	NC_060935.1	75.949	1027	182	54	14236	15230	103414557	103413564	1.71e-128	468
lac_30_205	NC_060932.1	74.465	2385	437	125	13988	16295	47206717	47204428	0	872
lac_30_205	NC_060932.1	74.442	2015	375	103	14337	16295	33282063	33283993	0	739
lac_30_205	NC_060932.1	78.607	402	61	21	15466	15853	76631374	76631764	1.13e-60	243
lac_30_205	NC_000008.11	74.423	2385	438	126	13988	16295	46830909	46828620	0	867
lac_30_205	NC_000008.11	74.442	2015	375	103	14337	16295	33011957	33013887	0	739
lac_30_205	NC_000008.11	78.607	402	61	21	15466	15853	76201749	76202139	1.13e-60	243
lac_30_205	X72965.1	76.867	1098	227	25	489	1573	9	1092	7.54e-167	595
lac_30_205	Y16067.1	75.686	1057	235	21	9431	10472	9343	10392	1.01e-140	508
lac_30_205	Y16067.1	91.371	197	15	2	16100	16295	16295	16490	1.87e-68	268
lac_30_205	Y18134.1	88.785	214	20	4	16085	16295	2423	2635	1.12e-65	259
lac_30_205	J01437.1	80.938	320	40	18	13219	13529	717	410	1.89e-58	235
lac_30_233	NC_000019.10	81.818	825	89	41	1668	2444	45364549	45363738	3.53e-179	636
lac_30_233	NC_000019.10	86.22	254	35	0	11976	12229	45346792	45346539	8.86e-71	276
lac_30_233	NC_000019.10	89.84	187	19	0	9647	9833	45349609	45349423	3.23e-60	241
lac_30_233	NC_060943.1	81.818	825	89	41	1668	2444	48191789	48190978	3.53e-179	636
lac_30_233	NC_060943.1	86.22	254	35	0	11976	12229	48174005	48173752	8.86e-71	276
lac_30_233	NC_060943.1	89.84	187	19	0	9647	9833	48176851	48176665	3.23e-60	241
lac_30_258	NC_000023.11	87.2	375	35	10	1664	2025	71242426	71242052	3.16e-113	414
lac_30_258	NC_000023.11	81.205	415	66	9	496	901	71243199	71242788	5.49e-86	324
lac_30_258	NC_060947.1	87.2	375	35	10	1664	2025	69676530	69676156	3.16e-113	414
lac_30_258	NC_060947.1	81.205	415	66	9	496	901	69677303	69676892	5.49e-86	324
lac_30_271	NC_060935.1	86.719	256	28	5	1	251	131696901	131696647	3.32e-72	279
lac_30_291	NC_000008.11	87.137	723	61	24	1204	1905	99206844	99206133	0	791
lac_30_291	NC_060932.1	87.137	723	61	24	1204	1905	100331854	100331143	0	791
lac_30_319	NC_000023.11	90	350	35	0	1799	2148	23836735	23837084	6.37e-125	453
lac_30_319	NC_060947.1	90	350	35	0	1799	2148	23420416	23420765	6.37e-125	453
lac_30_319	NC_060935.1	82.677	381	62	2	1772	2148	84577219	84576839	2.41e-89	335
lac_30_319	X94372.1	92.169	166	9	3	686	849	3728	3565	3.25e-58	231
lac_30_319	Y09885.1	92.169	166	9	3	686	849	2199	2036	3.25e-58	231
lac_30_338	NC_060932.1	82.131	291	48	4	3503	3790	23922655	23922366	2.97e-62	246
lac_30_338	NC_060932.1	71.704	1039	244	43	2780	3790	36763904	36762888	1.07e-61	244
lac_30_338	NC_060932.1	81.139	281	47	5	3514	3790	43537267	43536989	1.8e-54	220
lac_30_338	NC_060932.1	81.071	280	49	4	3514	3790	43667734	43667456	1.8e-54	220
lac_30_338	NC_060932.1	80.496	282	48	5	3514	3790	82419224	82418945	3.89e-51	209
lac_30_338	NC_000008.11	71.704	1039	244	43	2780	3790	36487854	36486838	1.07e-61	244
lac_30_338	NC_000008.11	81.1	291	50	5	3503	3790	23647680	23647392	1.07e-56	228
lac_30_338	NC_000008.11	81.139	281	47	5	3514	3790	43263057	43262779	1.8e-54	220
lac_30_338	NC_000008.11	81.071	280	49	4	3514	3790	43393534	43393256	1.8e-54	220
lac_30_338	NC_000008.11	72.292	794	182	33	3016	3790	81988053	81987279	3.01e-52	213
lac_30_338	NC_000023.11	82.206	281	43	6	3514	3790	144196764	144196487	6.42e-59	235
lac_30_338	NC_000023.11	80.783	281	48	5	3514	3790	124753966	124753688	8.37e-53	215
lac_30_338	NC_000023.11	80.576	278	48	5	3511	3784	65228066	65228341	3.89e-51	209
lac_30_338	NC_060947.1	82.206	281	43	6	3514	3790	142501842	142501565	6.42e-59	235
lac_30_338	NC_060947.1	80.783	281	48	5	3514	3790	123064350	123064072	8.37e-53	215
lac_30_338	NC_060947.1	80.576	278	48	5	3511	3784	63653589	63653864	3.89e-51	209
lac_30_338	NC_060935.1	76.211	454	95	11	3345	3790	50400078	50400526	1.07e-56	228
lac_30_338	NC_060935.1	80.634	284	47	5	3514	3790	88314613	88314331	3.01e-52	213
lac_30_338	NC_060946.1	80.783	281	48	5	3514	3790	6309118	6308840	8.37e-53	215
lac_30_343	NC_060935.1	81.874	491	57	21	256	727	64917835	64918312	2.12e-104	385
lac_30_347	X94372.1	92.949	156	8	1	1289	1441	3549	3704	4.92e-56	224
lac_30_347	Y09885.1	92.949	156	8	1	1289	1441	2020	2175	4.92e-56	224
lac_30_354	V00711.1	79.934	11477	2014	241	4958	16284	1	11338	0	8168
lac_30_354	V00711.1	77.129	4027	777	110	671	4630	12009	15958	0	2202
lac_30_354	X14848.1	79.145	11441	2021	304	4958	16218	1	11256	0	7572
lac_30_354	X14848.1	79.63	2268	406	43	2466	4711	13790	16023	0	1578
lac_30_354	X63726.1	76.451	5342	1129	105	9888	15160	5885	11166	0	2776
lac_30_354	X63726.1	78.467	4189	740	133	4958	9059	935	5048	0	2590
lac_30_354	X63726.1	75.364	1169	260	23	656	1808	12947	14103	1.29e-149	538
lac_30_354	V00654.1	77.213	4191	783	141	4957	9059	363	4469	0	2290
lac_30_354	X93335.1	76.34	3770	742	123	5168	8863	210	3903	0	1882
lac_30_354	V00662.1	75.662	4006	787	159	5168	9083	787	4694	0	1823
lac_30_354	X93334.1	75.624	4004	792	157	5168	9083	211	4118	0	1818
lac_30_354	X93334.1	75.93	2742	594	51	9886	12589	4932	7645	0	1347
lac_30_354	X93347.1	76.014	3773	742	139	5168	8863	210	3896	0	1803
lac_30_354	Y18001.1	75.931	3814	704	169	5156	8863	199	3904	0	1760
lac_30_354	NC_000023.11	74.675	4004	788	176	4958	8865	55184026	55180153	0	1568
lac_30_354	NC_060947.1	74.675	4004	788	176	4958	8865	54477168	54473295	0	1568
lac_30_354	NC_060932.1	74.185	2762	524	138	5177	7854	47206717	47204061	0	976
lac_30_354	NC_060932.1	73.096	3282	651	176	5526	8716	33282063	33285203	0	955
lac_30_354	NC_060932.1	78.607	402	62	20	6655	7043	76631374	76631764	3.14e-61	244
lac_30_354	NC_000008.11	74.149	2762	525	139	5177	7854	46830909	46828253	0	970
lac_30_354	NC_000008.11	73.096	3282	651	176	5526	8716	33011957	33015097	0	955
lac_30_354	NC_000008.11	78.607	402	62	20	6655	7043	76201749	76202139	3.14e-61	244
lac_30_354	NC_000011.10	75.089	2244	443	93	5168	7354	10510071	10507887	0	941
lac_30_354	NC_060935.1	75.089	2244	443	93	5168	7354	10594546	10592362	0	941
lac_30_354	NC_060935.1	73.624	2434	467	128	6478	8863	103413436	103411130	0	776
lac_30_354	NC_060935.1	76.023	1026	183	51	5425	6419	103414557	103413564	3.68e-130	473
lac_30_354	X72965.1	76.937	1097	227	24	7976	9059	9	1092	1.62e-168	601
lac_30_354	Y16067.1	75.686	1057	235	21	638	1679	9343	10392	1.01e-140	508
lac_30_354	Y16067.1	80.741	405	56	19	7290	7682	16295	16689	8.56e-77	296
lac_30_354	Y18134.1	72.871	1644	364	69	7275	8863	2423	4039	3.66e-135	490
lac_30_354	J01437.1	80.938	320	40	18	4408	4718	717	410	1.89e-58	235
lac_30_419	NC_060932.1	70.797	2195	556	76	7416	9565	3437475	3435321	2.65e-115	424
lac_30_419	NC_060932.1	71.704	1350	351	29	8260	9592	80439413	80438078	1.64e-92	348
lac_30_419	NC_060932.1	71.806	1362	329	46	8259	9592	47177940	47176606	3.55e-89	337
lac_30_419	NC_060932.1	72.986	1055	235	42	5781	6814	92823265	92824290	2.76e-85	324
lac_30_419	NC_060932.1	73.838	753	170	21	5780	6521	47129878	47130614	2.82e-70	274
lac_30_419	NC_060947.1	70.992	1996	516	59	8206	10168	100480930	100478965	3.42e-114	420
lac_30_419	NC_060947.1	72.126	1331	327	39	8259	9565	51568358	51567048	5.85e-97	363
lac_30_419	NC_060947.1	71.264	1385	354	36	8206	9565	77464692	77466057	5.98e-82	313
lac_30_419	NC_060947.1	73.467	750	172	25	8850	9585	104106898	104107634	2.84e-65	257
lac_30_419	NC_060947.1	72.177	992	219	45	5849	6818	54356684	54357640	4.75e-63	250
lac_30_419	NC_000008.11	70.738	2194	559	74	7416	9565	3682707	3680553	1.23e-113	418
lac_30_419	NC_000008.11	70.509	2160	544	81	7480	9592	46802911	46800798	2.7e-100	374
lac_30_419	NC_000008.11	71.926	1350	348	29	8260	9592	80008095	80006760	1.63e-97	364
lac_30_419	NC_000008.11	72.986	1055	235	42	5781	6814	91698312	91699337	2.76e-85	324
lac_30_419	NC_000008.11	74.104	753	168	21	5780	6521	46754043	46754779	1.3e-73	285
lac_30_419	NC_000023.11	72.45	1412	342	43	8206	9592	102036306	102034917	7.41e-111	409
lac_30_419	NC_000023.11	72.147	1332	325	41	8259	9565	52296593	52295283	5.85e-97	363
lac_30_419	NC_000023.11	71.264	1385	354	36	8206	9565	79027880	79029245	5.98e-82	313
lac_30_419	NC_000023.11	73.467	750	172	25	8850	9585	105675091	105675827	2.84e-65	257
lac_30_419	NC_000023.11	72.177	992	219	45	5849	6818	55063561	55064517	4.75e-63	250
lac_30_419	NC_060935.1	74.524	840	176	36	8769	9591	123982560	123981742	1.65e-87	331
lac_30_419	NC_060935.1	74.109	645	133	29	5832	6464	123944166	123943544	1.33e-58	235
lac_30_419	NC_060943.1	76.674	433	85	15	5780	6202	49395091	49394665	8.01e-56	226
lac_30_419	NC_000019.10	76.443	433	86	15	5780	6202	46569477	46569051	3.73e-54	220
lac_30_420	NC_000008.11	79.735	829	132	24	2546	3350	105348730	105349546	5.71e-159	568
lac_30_420	NC_060932.1	79.735	829	132	24	2546	3350	106476157	106476973	5.71e-159	568
lac_30_453	NC_060935.1	81.236	453	71	9	872	1314	76358835	76359283	2.37e-94	353
lac_30_495	NC_000023.11	71.767	1392	331	49	4938	6296	93944614	93943252	4.4e-89	337
lac_30_495	NC_000023.11	71.955	1330	313	50	4997	6294	108543453	108544754	1.58e-88	335
lac_30_495	NC_000023.11	79.694	458	75	16	5849	6296	52295732	52295283	2.06e-82	315
lac_30_495	NC_000023.11	73.696	882	198	25	5463	6324	102035783	102034916	7.41e-82	313
lac_30_495	NC_000023.11	73.133	964	219	32	5490	6429	137766766	137767713	9.59e-81	309
lac_30_495	NC_000023.11	71.493	1333	325	45	4993	6296	85423178	85424484	1.24e-79	305
lac_30_495	NC_000023.11	77.572	486	90	15	5849	6324	119965166	119964690	9.73e-71	276
lac_30_495	NC_000023.11	73.219	814	184	26	5504	6302	132325654	132324860	2.11e-67	265
lac_30_495	NC_000023.11	77.462	457	88	10	5849	6296	79028795	79029245	9.8e-66	259
lac_30_495	NC_000023.11	73.438	768	170	26	5579	6324	126563600	126564355	3.52e-65	257
lac_30_495	NC_000023.11	76.222	450	93	13	5854	6296	105675365	105675807	9.94e-56	226
lac_30_495	NC_000023.11	80.667	300	51	6	5849	6145	125657241	125656946	9.94e-56	226
lac_30_495	NC_000023.11	77.307	401	78	10	5849	6242	110654391	110653997	3.57e-55	224
lac_30_495	NC_000023.11	75.157	479	113	4	5849	6324	87782367	87781892	4.62e-54	220
lac_30_495	NC_000023.11	82.171	258	43	2	5863	6119	141978447	141978702	1.66e-53	219
lac_30_495	NC_060947.1	71.767	1392	331	49	4938	6296	92389770	92388408	4.4e-89	337
lac_30_495	NC_060947.1	71.827	1363	326	47	4993	6324	100480875	100479540	4.4e-89	337
lac_30_495	NC_060947.1	71.955	1330	313	50	4997	6294	106981040	106982341	1.58e-88	335
lac_30_495	NC_060947.1	79.431	457	78	14	5849	6296	51567497	51567048	9.59e-81	309
lac_30_495	NC_060947.1	73.133	964	219	32	5490	6429	136076766	136077713	9.59e-81	309
lac_30_495	NC_060947.1	71.493	1333	325	45	4993	6296	83851696	83853002	1.24e-79	305
lac_30_495	NC_060947.1	77.572	486	90	15	5849	6324	118340324	118339848	9.73e-71	276
lac_30_495	NC_060947.1	73.219	814	184	26	5504	6302	130649874	130649080	2.11e-67	265
lac_30_495	NC_060947.1	77.462	457	88	10	5849	6296	77465607	77466057	9.8e-66	259
lac_30_495	NC_060947.1	73.438	768	170	26	5579	6324	124876340	124877095	3.52e-65	257
lac_30_495	NC_060947.1	76.222	450	93	13	5854	6296	104107172	104107614	9.94e-56	226
lac_30_495	NC_060947.1	80.667	300	51	6	5849	6145	123969849	123969554	9.94e-56	226
lac_30_495	NC_060947.1	77.307	401	78	10	5849	6242	109102305	109101911	3.57e-55	224
lac_30_495	NC_060947.1	82.171	258	43	2	5863	6119	140287278	140287533	1.66e-53	219
lac_30_495	NC_060947.1	74.948	479	114	4	5849	6324	86209509	86209034	2.15e-52	215
lac_30_495	NC_000019.10	76.689	592	117	18	5849	6430	29352276	29351696	9.59e-81	309
lac_30_495	NC_000019.10	75.651	653	134	21	5657	6296	23617655	23617015	1.61e-78	302
lac_30_495	NC_000019.10	78.728	456	80	15	5849	6296	20229291	20228845	1.25e-74	289
lac_30_495	NC_060943.1	76.689	592	117	18	5849	6430	31883347	31882767	9.59e-81	309
lac_30_495	NC_060943.1	71.202	1389	345	47	4938	6296	23757882	23756519	2.08e-77	298
lac_30_495	NC_060943.1	78.728	456	80	15	5849	6296	20366796	20366350	1.25e-74	289
lac_30_495	NC_060935.1	74.966	731	150	26	5585	6296	96918631	96917915	1.24e-79	305
lac_30_495	NC_060935.1	78.512	484	79	23	5849	6322	123982210	123981742	2.69e-76	294
lac_30_495	NC_060935.1	78.289	456	80	14	5849	6295	48941717	48941272	9.73e-71	276
lac_30_495	NC_060935.1	78.005	441	79	15	5864	6296	97308404	97307974	2.72e-66	261
lac_30_495	NC_060935.1	78.226	372	69	11	5932	6296	90954926	90955292	2.76e-56	228
lac_30_495	NC_060935.1	75.658	456	96	12	5849	6296	96795647	96796095	7.74e-52	213
lac_30_495	NC_000008.11	79.204	452	81	9	5849	6296	46754309	46754751	1.61e-78	302
lac_30_495	NC_000008.11	73.924	813	180	26	5504	6296	3681353	3680553	2.08e-77	298
lac_30_495	NC_000008.11	78.525	461	77	16	5849	6296	46801276	46800825	5.81e-73	283
lac_30_495	NC_000008.11	72.956	795	186	26	5650	6429	91698379	91699159	5.9e-63	250
lac_30_495	NC_000008.11	76.615	449	89	13	5884	6324	134350485	134350925	5.94e-58	233
lac_30_495	NC_060932.1	79.204	452	81	9	5849	6296	47130144	47130586	1.61e-78	302
lac_30_495	NC_060932.1	73.833	814	179	27	5504	6296	3436121	3435321	9.66e-76	292
lac_30_495	NC_060932.1	78.525	461	77	16	5849	6296	47177084	47176633	5.81e-73	283
lac_30_495	NC_060932.1	72.956	795	186	26	5650	6429	92823332	92824112	5.9e-63	250
lac_30_495	NC_060932.1	76.349	482	100	12	5849	6324	109236607	109236134	7.63e-62	246
lac_30_495	NC_060932.1	76.615	449	89	13	5884	6324	135468462	135468902	5.94e-58	233
lac_30_502	V00711.1	79.785	2508	475	29	7441	9931	6707	9199	0	1794
lac_30_502	X14848.1	79.35	2523	489	29	7442	9949	6689	9194	0	1744
lac_30_503	NC_060935.1	83.889	1049	136	22	4396	5439	114139456	114140476	0	970
lac_30_511	NC_060935.1	84.758	269	36	4	2189	2453	90072305	90072572	8.15e-68	265
lac_30_575	NC_000019.10	81.726	394	70	2	11930	12322	11576235	11576627	2.42e-86	327
lac_30_575	NC_060943.1	81.726	394	70	2	11930	12322	11703765	11704157	2.42e-86	327
lac_30_577	NC_000008.11	73.216	855	198	25	2351	3192	46754779	46753943	1.25e-72	281
lac_30_577	NC_060932.1	72.982	855	200	25	2351	3192	47130614	47129778	2.71e-69	270
lac_30_577	NC_060935.1	76.066	422	96	5	2408	2827	123943544	123943962	1.29e-52	215
lac_30_595	NC_000011.10	78.982	609	97	16	269	856	5570939	5571537	1.06e-104	387
lac_30_595	NC_000008.11	78.998	619	90	19	256	853	141460353	141459754	1.06e-104	387
lac_30_595	NC_060935.1	78.982	609	97	16	269	856	5630359	5630957	1.06e-104	387
lac_30_595	NC_060935.1	81.935	465	71	12	256	710	74285451	74284990	4.95e-103	381
lac_30_595	NC_060932.1	79.032	620	89	19	256	853	142587712	142587112	1.06e-104	387
lac_30_597	NC_000023.11	91.304	276	24	0	993	1268	123627968	123627693	3.85e-102	377
lac_30_597	NC_000023.11	93.407	182	12	0	646	827	123633042	123632861	6.72e-70	270
lac_30_597	NC_000023.11	90.323	186	18	0	1828	2013	123623973	123623788	4.07e-62	244
lac_30_597	NC_000023.11	91.875	160	13	0	1411	1570	123626069	123625910	5.31e-56	224
lac_30_597	NC_000023.11	94.853	136	7	0	1275	1410	123626656	123626521	1.15e-52	213
lac_30_597	NC_060947.1	91.304	276	24	0	993	1268	121938424	121938149	3.85e-102	377
lac_30_597	NC_060947.1	93.407	182	12	0	646	827	121943500	121943319	6.72e-70	270
lac_30_597	NC_060947.1	90.323	186	18	0	1828	2013	121934429	121934244	4.07e-62	244
lac_30_597	NC_060947.1	91.875	160	13	0	1411	1570	121936525	121936366	5.31e-56	224
lac_30_597	NC_060947.1	94.853	136	7	0	1275	1410	121937112	121936977	1.15e-52	213
lac_30_633	NC_060935.1	74.282	731	151	32	3225	3937	123981743	123982454	1.43e-70	274
lac_30_633	NC_060947.1	73.592	746	178	16	3222	3955	100479540	100480278	6.64e-69	268
lac_30_633	NC_000008.11	75.309	567	123	16	3399	3955	3680705	3681264	5.17e-65	255
lac_30_634	X94372.1	92.262	168	9	3	9018	9183	3548	3713	1.09e-58	235
lac_30_634	Y09885.1	92.262	168	9	3	9018	9183	2019	2184	1.09e-58	235
lac_30_636	NC_060935.1	81.034	348	58	6	3935	4274	95254743	95254396	2.54e-69	270
lac_30_663	NC_000022.11	85.393	267	23	10	892	1142	31201474	31201740	1.29e-67	263
lac_30_663	NC_060946.1	85.393	267	23	10	892	1142	31665030	31665296	1.29e-67	263
lac_30_671	NC_000008.11	80.408	1128	174	39	3225	4328	21575176	21576280	0	815
lac_30_671	NC_060932.1	80.408	1128	174	39	3225	4328	21846366	21847470	0	815
lac_30_677	X94372.1	93.662	142	9	0	279	420	3568	3709	1.33e-52	213
lac_30_677	Y09885.1	93.662	142	9	0	279	420	2039	2180	1.33e-52	213
lac_30_686	NC_000019.10	87.58	467	47	8	4893	5351	15611645	15612108	7.05e-148	531
lac_30_686	NC_000019.10	81.421	366	52	10	4890	5244	47794917	47794557	6.06e-74	285
lac_30_686	NC_060943.1	87.58	467	47	8	4893	5351	15736741	15737204	7.05e-148	531
lac_30_686	NC_060943.1	81.148	366	53	10	4890	5244	50625730	50625370	2.82e-72	279
lac_30_686	NC_000011.10	86.724	467	51	8	4893	5351	9606131	9606594	3.3e-141	508
lac_30_686	NC_000011.10	85.075	469	58	8	4893	5351	43718665	43719131	5.61e-129	468
lac_30_686	NC_060935.1	86.724	467	51	8	4893	5351	9690291	9690754	3.3e-141	508
lac_30_686	NC_060935.1	85.288	469	57	8	4893	5351	43874081	43874547	1.21e-130	473
lac_30_686	NC_000023.11	84.086	465	55	14	4902	5351	56243412	56242952	7.36e-118	431
lac_30_686	NC_060947.1	84.086	465	55	14	4902	5351	55536745	55536285	7.36e-118	431
lac_30_686	NC_060932.1	86.434	258	31	4	5096	5351	6654176	6653921	2.82e-72	279
lac_30_686	NC_000008.11	86.047	258	32	4	5096	5351	6899148	6898893	1.31e-70	274
lac_30_695	NC_000011.10	79.464	336	53	12	89	414	33061409	33061738	2.2e-55	224
lac_30_695	NC_000011.10	86.567	201	27	0	7160	7360	33068671	33068871	7.9e-55	222
lac_30_695	NC_060935.1	79.464	336	53	12	89	414	33196962	33197291	2.2e-55	224
lac_30_695	NC_060935.1	86.567	201	27	0	7160	7360	33204224	33204424	7.9e-55	222
lac_30_707	NC_000008.11	71.837	1328	329	39	5698	7004	36487286	36485983	7.57e-90	339
lac_30_707	NC_000008.11	71.481	1357	338	43	5670	7004	23647866	23646537	3.54e-83	316
lac_30_707	NC_000008.11	73.357	852	210	17	5670	6512	43263255	43262412	3.57e-78	300
lac_30_707	NC_000008.11	77.824	478	104	2	5670	6146	43393732	43393256	1.66e-76	294
lac_30_707	NC_000008.11	73.65	759	180	16	5670	6422	46754779	46754035	6.02e-71	276
lac_30_707	NC_000008.11	73.884	605	132	22	5821	6416	39127193	39126606	1.03e-53	219
lac_30_707	NC_060932.1	71.837	1328	329	39	5698	7004	36763336	36762033	7.57e-90	339
lac_30_707	NC_060932.1	71.785	1361	329	48	5670	7004	23922842	23921511	9.79e-89	335
lac_30_707	NC_060932.1	77.824	478	104	2	5670	6146	43667932	43667456	1.66e-76	294
lac_30_707	NC_060932.1	77.244	479	99	7	5670	6146	47130614	47130144	7.78e-70	272
lac_30_707	NC_060932.1	74.682	628	144	15	5893	6512	43537242	43536622	1.3e-67	265
lac_30_707	NC_060932.1	74.05	605	131	22	5821	6416	39404331	39403744	2.21e-55	224
lac_30_707	NC_000023.11	73.38	849	214	12	5670	6512	65227871	65228713	7.67e-80	305
lac_30_707	NC_000023.11	74.576	708	169	11	5713	6415	144196919	144196218	3.57e-78	300
lac_30_707	NC_000023.11	72.879	837	215	12	5670	6500	55400010	55400840	1.67e-71	278
lac_30_707	NC_060947.1	73.38	849	214	12	5670	6512	63653394	63654236	7.67e-80	305
lac_30_707	NC_060947.1	74.576	708	169	11	5713	6415	142501997	142501296	3.57e-78	300
lac_30_707	NC_060947.1	72.879	837	215	12	5670	6500	54693181	54694011	1.67e-71	278
lac_30_707	NC_060935.1	73.58	810	200	14	5698	6500	50400078	50400880	1.28e-77	298
lac_30_707	NC_060935.1	81.569	255	45	2	5893	6146	55073971	55074224	6.19e-51	209
lac_30_707	NC_060946.1	73.349	833	211	11	5686	6512	6309300	6308473	1.28e-77	298
lac_30_711	NC_000023.11	82.6	500	57	14	2199	2674	89892911	89893404	4.14e-113	414
lac_30_711	NC_060947.1	82.6	500	57	14	2199	2674	88334036	88334529	4.14e-113	414
lac_30_714	NC_060947.1	91.366	1471	105	10	6676	8142	138345790	138344338	0	1993
lac_30_714	NC_000023.11	90.921	1498	109	12	6653	8142	140033891	140032413	0	1988
lac_30_714	NC_060935.1	79.559	1042	127	37	7123	8150	32727328	32728297	0	665
lac_30_714	NC_060935.1	81.26	651	56	29	6676	7315	32726928	32727523	3.65e-128	466
lac_30_714	NC_000011.10	79.502	1044	124	40	7123	8150	32591811	32592780	0	660
lac_30_714	NC_000011.10	81.106	651	57	29	6676	7315	32591411	32592006	1.7e-126	460
lac_30_714	NC_060943.1	87.701	374	29	6	6793	7166	57110266	57109910	2.88e-114	420
lac_30_714	NC_000019.10	87.433	374	30	6	6793	7166	54031766	54031410	1.34e-112	414
lac_30_716	X94372.1	91.304	161	11	1	273	430	3549	3709	4.05e-54	217
lac_30_716	Y09885.1	91.304	161	11	1	273	430	2020	2180	4.05e-54	217
lac_30_719	NC_060935.1	86.25	240	23	8	665	902	132337001	132336770	5.38e-64	252
lac_30_722	X94372.1	90.909	165	12	2	1829	1990	3549	3713	3.63e-54	219
lac_30_722	Y09885.1	90.909	165	12	2	1829	1990	2020	2184	3.63e-54	219
lac_30_729	NC_060935.1	78.062	898	171	22	6662	7545	124294473	124293588	2.03e-151	544
lac_30_729	NC_060935.1	77.455	896	189	13	6662	7550	124254233	124253344	2.64e-145	523
lac_30_729	NC_060935.1	77.174	920	183	25	6647	7550	124279198	124278290	2.05e-141	510
lac_30_730	NC_000023.11	86.085	424	57	2	2186	2607	127212920	127212497	2.49e-125	455
lac_30_730	NC_060947.1	86.085	424	57	2	2186	2607	125526510	125526087	2.49e-125	455
lac_30_737	NC_000023.11	89.723	506	41	10	391	890	120543720	120544220	1.35e-179	636
lac_30_737	NC_000023.11	92.063	189	14	1	1017	1204	120544474	120544662	7.35e-68	265
lac_30_737	NC_060947.1	89.723	506	41	10	391	890	118919184	118919684	1.35e-179	636
lac_30_737	NC_060947.1	92.063	189	14	1	1017	1204	118919938	118920126	7.35e-68	265
lac_30_738	NC_000008.11	77.51	498	96	14	1984	2476	115311933	115311447	3.96e-74	285
lac_30_738	NC_000008.11	82.836	268	41	4	2669	2935	115311247	115310984	4.05e-59	235
lac_30_738	NC_060932.1	77.51	498	96	14	1984	2476	116438962	116438476	3.96e-74	285
lac_30_738	NC_060932.1	82.836	268	41	4	2669	2935	116438276	116438013	4.05e-59	235
lac_30_740	NC_060946.1	94.231	156	9	0	6526	6681	4802726	4802571	7.32e-60	239
lac_30_740	NC_060946.1	94.231	156	9	0	6526	6681	4846102	4845947	7.32e-60	239
lac_30_740	NC_060946.1	94.231	156	9	0	6526	6681	4889478	4889323	7.32e-60	239
lac_30_740	NC_060946.1	94.231	156	9	0	6526	6681	4932854	4932699	7.32e-60	239
lac_30_740	NC_060946.1	94.231	156	9	0	6526	6681	4976230	4976075	7.32e-60	239
lac_30_740	NC_060946.1	94.231	156	9	0	6526	6681	5019606	5019451	7.32e-60	239
lac_30_740	NC_060946.1	94.231	156	9	0	6526	6681	5062982	5062827	7.32e-60	239
lac_30_740	NC_060946.1	94.231	156	9	0	6526	6681	5106358	5106203	7.32e-60	239
lac_30_740	NC_060946.1	94.231	156	9	0	6526	6681	5149734	5149579	7.32e-60	239
lac_30_740	NC_060946.1	94.231	156	9	0	6526	6681	5193110	5192955	7.32e-60	239
lac_30_740	NC_060946.1	94.231	156	9	0	6526	6681	5236486	5236331	7.32e-60	239
lac_30_740	NC_060946.1	94.231	156	9	0	6526	6681	5279862	5279707	7.32e-60	239
lac_30_740	NC_060946.1	94.231	156	9	0	6526	6681	5323238	5323083	7.32e-60	239
lac_30_740	NC_060946.1	94.231	156	9	0	6526	6681	5366614	5366459	7.32e-60	239
lac_30_740	NC_060946.1	94.231	156	9	0	6526	6681	5409990	5409835	7.32e-60	239
lac_30_740	NC_060946.1	94.231	156	9	0	6526	6681	5453366	5453211	7.32e-60	239
lac_30_740	NC_060946.1	94.231	156	9	0	6526	6681	5496742	5496587	7.32e-60	239
lac_30_740	NC_060946.1	94.231	156	9	0	6526	6681	5540096	5539941	7.32e-60	239
lac_30_740	NC_060946.1	94.231	156	9	0	6526	6681	5584181	5584026	7.32e-60	239
lac_30_740	NC_060946.1	94.231	156	9	0	6526	6681	5628794	5628639	7.32e-60	239
lac_30_740	NC_060946.1	94.231	156	9	0	6526	6681	5674094	5673939	7.32e-60	239
lac_30_740	NC_060946.1	94.231	156	9	0	6526	6681	5719432	5719277	7.32e-60	239
lac_30_747	NC_000008.11	85.714	210	28	2	3291	3500	141523427	141523220	1.6e-54	220
lac_30_747	NC_060932.1	85.714	210	28	2	3291	3500	142652334	142652127	1.6e-54	220
lac_30_756	X94372.1	92.357	157	8	2	3909	4061	3705	3549	3.95e-54	220
lac_30_756	Y09885.1	92.357	157	8	2	3909	4061	2176	2020	3.95e-54	220
lac_30_788	X94372.1	92.5	160	10	1	19045	19202	3709	3550	3.93e-56	228
lac_30_788	Y09885.1	92.5	160	10	1	19045	19202	2180	2021	3.93e-56	228
lac_30_792	NC_000023.11	88.649	370	38	2	2148	2517	114731268	114731633	3.91e-123	448
lac_30_792	NC_060947.1	88.649	370	38	2	2148	2517	113139774	113140139	3.91e-123	448
lac_30_795	NC_000019.10	85.766	274	36	3	12	282	36083308	36083035	1.26e-74	287
lac_30_795	NC_060943.1	85.766	274	36	3	12	282	38629126	38628853	1.26e-74	287
lac_30_796	NC_000011.10	80.203	7400	1368	75	690	8051	6721941	6714601	0	5459
lac_30_796	NC_000011.10	79.65	1371	252	24	6654	8013	6748953	6750307	0	961
lac_30_796	NC_060935.1	80.192	7401	1367	77	690	8051	6780379	6773039	0	5454
lac_30_796	NC_060935.1	79.65	1371	252	24	6654	8013	6807397	6808751	0	961
lac_30_828	NC_000023.11	79.453	2341	386	64	1461	3752	134747644	134745350	0	1570
lac_30_828	NC_000023.11	92.089	316	22	3	6883	7195	134742027	134741712	6.55e-121	442
lac_30_828	NC_060947.1	79.453	2341	386	64	1461	3752	133072823	133070529	0	1570
lac_30_828	NC_060947.1	92.089	316	22	3	6883	7195	133067206	133066891	6.55e-121	442
lac_30_832	X94372.1	90.533	169	14	2	1598	1766	3715	3549	1.96e-55	222
lac_30_832	Y09885.1	90.533	169	14	2	1598	1766	2186	2020	1.96e-55	222
lac_30_836	X94372.1	92.547	161	9	2	768	925	3549	3709	2.26e-56	228
lac_30_836	Y09885.1	92.547	161	9	2	768	925	2020	2180	2.26e-56	228
lac_30_844	NC_000008.11	84.458	637	89	10	2628	3260	91212233	91212863	1.01e-174	619
lac_30_844	NC_060932.1	84.458	637	89	10	2628	3260	92337170	92337800	1.01e-174	619
lac_30_846	X94372.1	93.168	161	8	3	17543	17703	3549	3706	8.5e-58	233
lac_30_846	Y09885.1	93.168	161	8	3	17543	17703	2020	2177	8.5e-58	233
lac_30_848	X94372.1	91.667	156	9	2	540	691	3704	3549	1.19e-52	213
lac_30_848	Y09885.1	91.667	156	9	2	540	691	2175	2020	1.19e-52	213
lac_30_865	NC_060935.1	83.692	325	45	6	2397	2715	57170820	57171142	1.19e-78	300
lac_30_878	X94372.1	90.798	163	14	1	3467	3629	3710	3549	1.57e-53	217
lac_30_878	Y09885.1	90.798	163	14	1	3467	3629	2181	2020	1.57e-53	217
lac_30_891	NC_000008.11	77.423	815	144	35	1700	2489	29674764	29673965	1.4e-123	449
lac_30_891	NC_060932.1	77.423	815	144	35	1700	2489	29953180	29952381	1.4e-123	449
lac_30_892	NC_000023.11	85.849	318	38	6	115	429	110681464	110681777	9.12e-89	331
lac_30_892	NC_060947.1	85.849	318	38	6	115	429	109129362	109129675	9.12e-89	331
lac_30_897	X94372.1	91.018	167	9	4	5715	5877	3713	3549	2.59e-54	220
lac_30_897	Y09885.1	91.018	167	9	4	5715	5877	2184	2020	2.59e-54	220
lac_30_924	NC_000019.10	75.944	715	149	17	5009	5710	44223405	44222701	4.1e-92	346
lac_30_924	NC_000019.10	75.07	714	155	18	5009	5709	42808094	42807391	1.49e-81	311
lac_30_924	NC_000019.10	74.581	716	158	19	5006	5709	27283194	27282491	5.41e-76	292
lac_30_924	NC_000019.10	74.441	716	157	22	5009	5710	39635586	39634883	9.06e-74	285
lac_30_924	NC_000019.10	74.095	718	156	24	5009	5710	42746585	42745882	9.12e-69	268
lac_30_924	NC_000019.10	75.336	596	126	15	5126	5709	42771611	42771025	3.28e-68	267
lac_30_924	NC_000019.10	73.846	715	163	19	5009	5710	27296699	27297402	4.24e-67	263
lac_30_924	NC_000019.10	73.736	712	166	15	5009	5709	42717676	42718377	5.49e-66	259
lac_30_924	NC_000019.10	77.06	449	87	13	5009	5448	20228851	20229292	1.54e-61	244
lac_30_924	NC_000019.10	73.435	719	158	25	5009	5710	11909194	11909896	7.15e-60	239
lac_30_924	NC_060943.1	75.944	715	149	17	5009	5710	47046268	47045564	4.1e-92	346
lac_30_924	NC_060943.1	75.07	714	157	17	5009	5710	15833196	15832492	4.15e-82	313
lac_30_924	NC_060943.1	75.07	714	155	18	5009	5709	45627034	45626331	1.49e-81	311
lac_30_924	NC_060943.1	74.441	716	159	19	5006	5709	29802815	29802112	2.52e-74	287
lac_30_924	NC_060943.1	74.441	716	157	22	5009	5710	42439841	42439138	9.06e-74	285
lac_30_924	NC_060943.1	74.095	718	156	24	5009	5710	45565544	45564841	9.12e-69	268
lac_30_924	NC_060943.1	73.736	712	166	15	5009	5709	45536643	45537344	5.49e-66	259
lac_30_924	NC_060943.1	73.706	715	164	19	5009	5710	29816320	29817023	1.97e-65	257
lac_30_924	NC_060943.1	77.06	449	87	13	5009	5448	20366356	20366797	1.54e-61	244
lac_30_924	NC_060943.1	73.435	719	158	25	5009	5710	12037402	12038104	7.15e-60	239
lac_30_924	NC_060935.1	75.698	716	148	20	5009	5710	43811439	43810736	8.87e-89	335
lac_30_924	NC_060935.1	75.49	714	154	18	5009	5710	58256179	58255475	4.13e-87	329
lac_30_924	NC_060935.1	75.49	714	154	16	5009	5710	124420299	124421003	4.13e-87	329
lac_30_924	NC_060935.1	75.453	717	148	22	5009	5710	6966508	6967211	1.92e-85	324
lac_30_924	NC_060935.1	75.453	717	149	20	5009	5710	93097892	93097188	1.92e-85	324
lac_30_924	NC_060935.1	75.35	714	155	16	5009	5710	127812302	127811598	1.92e-85	324
lac_30_924	NC_060935.1	75.245	715	154	19	5009	5710	121198976	121198272	8.93e-84	318
lac_30_924	NC_060935.1	75.14	712	151	20	5011	5710	125742784	125742087	1.49e-81	311
lac_30_924	NC_060935.1	74.965	715	156	18	5009	5710	74689469	74688765	1.93e-80	307
lac_30_924	NC_060935.1	74.895	713	157	17	5009	5709	100046873	100046171	6.95e-80	305
lac_30_924	NC_060935.1	74.79	714	159	16	5009	5710	50400084	50400788	8.99e-79	302
lac_30_924	NC_060935.1	74.755	713	159	16	5009	5709	85264804	85265507	3.23e-78	300
lac_30_924	NC_060935.1	74.757	721	154	23	5006	5709	96565529	96566238	1.16e-77	298
lac_30_924	NC_060935.1	74.756	717	154	20	5009	5710	42527059	42527763	4.18e-77	296
lac_30_924	NC_060935.1	76.047	597	128	11	5123	5710	103744699	103745289	4.18e-77	296
lac_30_924	NC_060935.1	74.616	717	158	19	5010	5713	90228327	90227622	1.5e-76	294
lac_30_924	NC_060935.1	74.614	713	160	16	5009	5709	91953017	91953720	1.5e-76	294
lac_30_924	NC_060935.1	74.685	715	156	19	5009	5710	93342434	93343136	1.5e-76	294
lac_30_924	NC_060935.1	74.614	713	160	16	5009	5710	106805333	106806035	1.5e-76	294
lac_30_924	NC_060935.1	74.545	715	160	17	5009	5710	87597515	87596810	5.41e-76	292
lac_30_924	NC_060935.1	74.51	714	160	17	5009	5710	58768991	58769694	1.95e-75	291
lac_30_924	NC_060935.1	74.309	724	164	18	4998	5709	18760348	18761061	2.52e-74	287
lac_30_924	NC_060935.1	74.545	715	155	22	5009	5709	26257382	26258083	2.52e-74	287
lac_30_924	NC_060935.1	74.545	715	154	20	5009	5710	100501487	100502186	2.52e-74	287
lac_30_924	NC_060935.1	74.468	705	159	16	5018	5710	86767883	86767188	9.06e-74	285
lac_30_924	NC_060935.1	74.23	714	163	16	5009	5710	20812689	20811985	4.21e-72	279
lac_30_924	NC_060935.1	75.585	598	128	14	5123	5710	32829093	32829682	4.21e-72	279
lac_30_924	NC_060935.1	74.121	711	169	11	5009	5710	43359103	43358399	4.21e-72	279
lac_30_924	NC_060935.1	74.23	714	163	17	5009	5710	132425451	132426155	4.21e-72	279
lac_30_924	NC_060935.1	74.198	717	158	23	5009	5710	21396083	21396787	1.96e-70	274
lac_30_924	NC_060935.1	74.392	699	151	23	5009	5692	22119021	22118336	1.96e-70	274
lac_30_924	NC_060935.1	78.125	448	86	9	5009	5448	43933772	43934215	1.96e-70	274
lac_30_924	NC_060935.1	74.238	722	153	26	5009	5710	82058185	82058893	7.05e-70	272
lac_30_924	NC_060935.1	74.095	718	158	20	5006	5710	134147003	134147705	2.54e-69	270
lac_30_924	NC_060935.1	75.333	600	127	16	5123	5710	8528751	8529341	9.12e-69	268
lac_30_924	NC_060935.1	74.064	721	157	23	5006	5710	40854760	40854054	9.12e-69	268
lac_30_924	NC_060935.1	75.377	597	126	16	5126	5710	43871066	43870479	9.12e-69	268
lac_30_924	NC_060935.1	73.913	713	165	16	5010	5710	101651962	101652665	3.28e-68	267
lac_30_924	NC_060935.1	75.34	588	128	12	5009	5585	101838110	101837529	3.28e-68	267
lac_30_924	NC_060935.1	73.919	717	162	18	5009	5710	91839157	91839863	1.18e-67	265
lac_30_924	NC_060935.1	73.883	716	162	20	5009	5710	50045748	50046452	4.24e-67	263
lac_30_924	NC_060935.1	73.883	716	160	22	5009	5710	54632974	54632272	1.53e-66	261
lac_30_924	NC_060935.1	75.167	600	125	19	5123	5710	63514048	63514635	1.53e-66	261
lac_30_924	NC_060935.1	74.08	679	154	18	5044	5710	47272207	47271539	5.49e-66	259
lac_30_924	NC_060935.1	76.059	543	103	22	5183	5710	27212113	27212643	1.97e-65	257
lac_30_924	NC_060935.1	76.145	524	106	14	5198	5710	29922997	29923512	1.97e-65	257
lac_30_924	NC_060935.1	73.633	713	169	16	5009	5710	55401614	55402318	1.97e-65	257
lac_30_924	NC_060935.1	73.633	713	165	19	5010	5710	30198378	30197677	2.55e-64	254
lac_30_924	NC_060935.1	73.529	714	168	16	5009	5710	42604063	42604767	9.19e-64	252
lac_30_924	NC_060935.1	75.547	548	115	14	5174	5710	95479264	95478725	9.19e-64	252
lac_30_924	NC_060935.1	73.492	713	168	16	5010	5710	129751722	129752425	3.3e-63	250
lac_30_924	NC_060935.1	73.427	715	164	22	5009	5710	106761761	106761060	1.54e-61	244
lac_30_924	NC_060935.1	73.324	716	166	21	5009	5710	4923103	4923807	1.99e-60	241
lac_30_924	NC_060935.1	76.786	448	92	8	5009	5448	103142575	103142132	1.99e-60	241
lac_30_924	NC_060935.1	75.137	547	115	16	5176	5710	54907788	54907251	2.57e-59	237
lac_30_924	NC_060935.1	73.306	723	161	24	5009	5710	76860390	76859679	2.57e-59	237
lac_30_924	NC_060935.1	75.975	487	99	12	5123	5598	58968372	58968851	9.25e-59	235
lac_30_924	NC_060935.1	73.287	715	162	24	5011	5710	85442524	85441824	9.25e-59	235
lac_30_924	NC_060935.1	72.969	714	172	16	5009	5710	32880081	32879377	4.3e-57	230
lac_30_924	NC_060935.1	74.338	604	126	22	5123	5710	130288505	130289095	4.3e-57	230
lac_30_924	NC_000008.11	75.453	717	155	16	5006	5710	52509979	52510686	4.13e-87	329
lac_30_924	NC_000008.11	74.965	711	162	13	5009	5710	109373145	109372442	4.15e-82	313
lac_30_924	NC_000008.11	75.105	715	155	18	5009	5710	131963593	131964297	4.15e-82	313
lac_30_924	NC_000008.11	75.035	713	157	17	5009	5710	33700845	33700143	1.49e-81	311
lac_30_924	NC_000008.11	74.965	715	159	16	5009	5712	56854903	56854198	1.49e-81	311
lac_30_924	NC_000008.11	75.035	713	157	16	5009	5709	58918076	58918779	1.49e-81	311
lac_30_924	NC_000008.11	74.93	714	155	19	5009	5710	55652806	55652105	6.95e-80	305
lac_30_924	NC_000008.11	74.825	715	157	18	5009	5710	89598953	89599657	8.99e-79	302
lac_30_924	NC_000008.11	76.342	596	121	15	5126	5710	119458722	119458136	8.99e-79	302
lac_30_924	NC_000008.11	74.79	714	159	16	5009	5710	131774286	131774990	8.99e-79	302
lac_30_924	NC_000008.11	74.755	713	159	16	5009	5709	25657577	25656874	3.23e-78	300
lac_30_924	NC_000008.11	74.721	716	156	20	5009	5710	31854253	31853549	4.18e-77	296
lac_30_924	NC_000008.11	74.685	715	158	19	5009	5710	91894721	91895425	4.18e-77	296
lac_30_924	NC_000008.11	74.614	713	161	15	5009	5710	128763368	128764071	4.18e-77	296
lac_30_924	NC_000008.11	74.65	714	158	18	5009	5709	78354019	78354722	1.5e-76	294
lac_30_924	NC_000008.11	74.579	712	158	17	5009	5709	25732981	25732282	1.95e-75	291
lac_30_924	NC_000008.11	74.51	714	160	17	5009	5710	52043984	52043281	1.95e-75	291
lac_30_924	NC_000008.11	74.581	716	157	19	5009	5710	57567827	57568531	1.95e-75	291
lac_30_924	NC_000008.11	74.616	717	155	20	5006	5710	96035756	96035055	1.95e-75	291
lac_30_924	NC_000008.11	74.548	719	153	24	5009	5710	16031877	16031172	2.52e-74	287
lac_30_924	NC_000008.11	75.926	594	124	15	5126	5708	95797750	95797165	2.52e-74	287
lac_30_924	NC_000008.11	74.441	716	158	20	5009	5710	24843081	24843785	9.06e-74	285
lac_30_924	NC_000008.11	74.37	714	162	16	5009	5710	34218440	34219144	9.06e-74	285
lac_30_924	NC_000008.11	74.37	714	162	16	5009	5710	50104202	50103498	9.06e-74	285
lac_30_924	NC_000008.11	74.406	715	160	18	5009	5710	50669563	50670267	9.06e-74	285
lac_30_924	NC_000008.11	75.839	596	125	14	5126	5710	119476393	119475806	9.06e-74	285
lac_30_924	NC_000008.11	74.406	715	160	16	5009	5710	131266718	131267422	9.06e-74	285
lac_30_924	NC_000008.11	74.477	717	156	21	5009	5710	138445175	138445879	9.06e-74	285
lac_30_924	NC_000008.11	75.548	593	131	11	5126	5710	50780227	50779641	4.21e-72	279
lac_30_924	NC_000008.11	74.338	717	157	22	5010	5710	66321310	66322015	4.21e-72	279
lac_30_924	NC_000008.11	75.793	599	120	19	5126	5710	74399073	74398486	4.21e-72	279
lac_30_924	NC_000008.11	74.266	715	161	18	5009	5710	89822001	89821297	4.21e-72	279
lac_30_924	NC_000008.11	74.194	713	163	16	5009	5709	57161272	57160569	1.52e-71	278
lac_30_924	NC_000008.11	74.162	716	161	19	5008	5710	60163879	60164583	5.45e-71	276
lac_30_924	NC_000008.11	74.162	716	160	20	5009	5710	119295541	119296245	1.96e-70	274
lac_30_924	NC_000008.11	74.09	714	162	17	5009	5709	63776824	63776121	7.05e-70	272
lac_30_924	NC_000008.11	74.053	713	164	17	5009	5709	84729906	84730609	7.05e-70	272
lac_30_924	NC_000008.11	73.944	710	170	12	5009	5709	138045214	138044511	7.05e-70	272
lac_30_924	NC_000008.11	74.162	716	156	21	5009	5710	3288440	3287740	2.54e-69	270
lac_30_924	NC_000008.11	74.167	720	154	26	5009	5710	52029144	52029849	2.54e-69	270
lac_30_924	NC_000008.11	75.887	564	117	14	5157	5709	62804320	62804875	2.54e-69	270
lac_30_924	NC_000008.11	74.09	714	159	21	5009	5708	77045637	77046338	2.54e-69	270
lac_30_924	NC_000008.11	74.09	714	158	20	5009	5710	135154245	135153547	9.12e-69	268
lac_30_924	NC_000008.11	74.059	717	156	22	5007	5710	40140858	40140159	3.28e-68	267
lac_30_924	NC_000008.11	73.95	714	161	18	5009	5710	47320469	47321169	1.18e-67	265
lac_30_924	NC_000008.11	75.333	600	121	21	5126	5710	43707609	43707022	4.24e-67	263
lac_30_924	NC_000008.11	77.629	447	90	7	5009	5448	50510556	50510113	4.24e-67	263
lac_30_924	NC_000008.11	75.126	595	129	15	5126	5709	84017396	84016810	1.53e-66	261
lac_30_924	NC_000008.11	73.925	721	156	24	5009	5710	86077835	86078542	1.53e-66	261
lac_30_924	NC_000008.11	73.706	715	165	18	5009	5710	48336585	48335881	1.97e-65	257
lac_30_924	NC_000008.11	73.78	717	159	23	5009	5710	9443950	9443248	7.1e-65	255
lac_30_924	NC_000008.11	75.083	602	120	24	5126	5710	47551294	47550706	2.55e-64	254
lac_30_924	NC_000008.11	73.619	724	163	21	5002	5710	59459475	59458765	2.55e-64	254
lac_30_924	NC_000008.11	73.728	727	156	29	5002	5710	39202274	39201565	9.19e-64	252
lac_30_924	NC_000008.11	74.667	600	136	11	5009	5598	89461033	89461626	9.19e-64	252
lac_30_924	NC_000008.11	77.333	450	87	10	5009	5448	97484750	97484306	9.19e-64	252
lac_30_924	NC_000008.11	75.915	519	106	14	5203	5710	24780234	24780744	1.19e-62	248
lac_30_924	NC_000008.11	73.538	718	161	24	5009	5710	58728169	58728873	4.27e-62	246
lac_30_924	NC_000008.11	73.427	715	167	18	5009	5710	93469842	93470546	4.27e-62	246
lac_30_924	NC_000008.11	76.446	484	90	19	5126	5596	84404696	84404224	1.99e-60	241
lac_30_924	NC_000008.11	73.398	718	162	22	5009	5710	112185397	112186101	1.99e-60	241
lac_30_924	NC_000008.11	73.361	717	162	23	5009	5710	91791287	91791989	7.15e-60	239
lac_30_924	NC_000008.11	73.109	714	171	16	5009	5710	46701904	46701200	9.25e-59	235
lac_30_924	NC_000008.11	76.615	449	90	11	5009	5448	48956541	48956099	3.33e-58	233
lac_30_924	NC_000008.11	74.08	598	132	16	5009	5595	55619267	55619852	2e-55	224
lac_30_924	NC_000008.11	76.18	445	93	10	5009	5446	43491245	43491683	7.2e-55	222
lac_30_924	NC_060932.1	75.453	717	155	16	5006	5710	52886059	52886766	4.13e-87	329
lac_30_924	NC_060932.1	74.965	711	162	13	5009	5710	110501689	110500986	4.15e-82	313
lac_30_924	NC_060932.1	75.07	714	157	16	5009	5710	133086502	133087206	4.15e-82	313
lac_30_924	NC_060932.1	75.035	713	157	17	5009	5710	33972120	33971418	1.49e-81	311
lac_30_924	NC_060932.1	74.965	715	158	17	5009	5712	57232117	57231413	5.37e-81	309
lac_30_924	NC_060932.1	74.93	714	155	19	5009	5710	56030095	56029394	6.95e-80	305
lac_30_924	NC_060932.1	74.93	714	156	18	5009	5709	78785583	78786286	6.95e-80	305
lac_30_924	NC_060932.1	76.342	596	121	15	5126	5710	120587194	120586608	8.99e-79	302
lac_30_924	NC_060932.1	74.79	714	159	16	5009	5710	132897191	132897895	8.99e-79	302
lac_30_924	NC_060932.1	74.755	713	159	16	5009	5709	25932678	25931975	3.23e-78	300
lac_30_924	NC_060932.1	74.719	712	157	17	5009	5709	26008059	26007360	4.18e-77	296
lac_30_924	NC_060932.1	74.685	715	158	19	5009	5710	93019814	93020518	4.18e-77	296
lac_30_924	NC_060932.1	74.614	713	159	19	5009	5709	90279244	90279946	1.5e-76	294
lac_30_924	NC_060932.1	74.51	714	161	16	5009	5710	50485199	50484495	1.95e-75	291
lac_30_924	NC_060932.1	74.51	714	160	17	5009	5710	52419625	52418922	1.95e-75	291
lac_30_924	NC_060932.1	74.581	716	157	19	5009	5710	57989203	57989907	1.95e-75	291
lac_30_924	NC_060932.1	74.545	715	159	18	5009	5710	90721853	90722557	1.95e-75	291
lac_30_924	NC_060932.1	74.616	717	155	20	5006	5710	97161416	97160715	1.95e-75	291
lac_30_924	NC_060932.1	74.474	713	162	15	5009	5710	129888244	129888947	1.95e-75	291
lac_30_924	NC_060932.1	74.548	719	153	24	5009	5710	16298206	16297501	2.52e-74	287
lac_30_924	NC_060932.1	74.37	714	162	16	5009	5710	34489704	34490408	9.06e-74	285
lac_30_924	NC_060932.1	74.444	720	156	23	5006	5710	56712631	56711925	9.06e-74	285
lac_30_924	NC_060932.1	75.96	599	119	19	5126	5710	74828389	74827802	9.06e-74	285
lac_30_924	NC_060932.1	75.839	596	125	14	5126	5710	120604856	120604269	9.06e-74	285
lac_30_924	NC_060932.1	74.477	717	156	21	5009	5710	139563171	139563875	9.06e-74	285
lac_30_924	NC_060932.1	74.302	716	159	20	5009	5710	25118192	25118896	4.21e-72	279
lac_30_924	NC_060932.1	74.266	715	161	18	5009	5710	51043206	51043910	4.21e-72	279
lac_30_924	NC_060932.1	75.548	593	131	11	5126	5710	51153799	51153213	4.21e-72	279
lac_30_924	NC_060932.1	74.266	715	161	18	5009	5710	90945157	90944453	4.21e-72	279
lac_30_924	NC_060932.1	74.194	713	163	16	5009	5709	57544152	57543449	1.52e-71	278
lac_30_924	NC_060932.1	74.23	714	161	17	5009	5709	64202083	64201380	1.52e-71	278
lac_30_924	NC_060932.1	74.302	716	155	21	5009	5710	3042690	3041990	5.45e-71	276
lac_30_924	NC_060932.1	74.266	715	156	23	5009	5708	77475200	77475901	5.45e-71	276
lac_30_924	NC_060932.1	74.162	716	158	19	5007	5710	40417798	40417098	7.05e-70	272
lac_30_924	NC_060932.1	74.053	713	164	16	5009	5709	72179350	72178647	7.05e-70	272
lac_30_924	NC_060932.1	74.053	713	164	17	5009	5709	85167761	85168464	7.05e-70	272
lac_30_924	NC_060932.1	73.944	710	170	12	5009	5709	139161440	139160737	7.05e-70	272
lac_30_924	NC_060932.1	74.167	720	154	26	5009	5710	52404784	52405489	2.54e-69	270
lac_30_924	NC_060932.1	74.022	716	162	19	5008	5710	60587931	60588635	2.54e-69	270
lac_30_924	NC_060932.1	75.887	564	117	14	5157	5709	63228733	63229288	2.54e-69	270
lac_30_924	NC_060932.1	75.5	600	120	21	5126	5710	43985388	43984801	9.12e-69	268
lac_30_924	NC_060932.1	74.09	714	158	20	5009	5710	136272041	136271343	9.12e-69	268
lac_30_924	NC_060932.1	73.95	714	161	18	5009	5710	47696229	47696929	1.18e-67	265
lac_30_924	NC_060932.1	73.955	718	157	23	5009	5710	50580912	50580209	4.24e-67	263
lac_30_924	NC_060932.1	77.629	447	90	7	5009	5448	50884263	50883820	4.24e-67	263
lac_30_924	NC_060932.1	73.883	716	162	20	5009	5710	120424009	120424713	4.24e-67	263
lac_30_924	NC_060932.1	75.126	595	129	15	5126	5709	84455198	84454612	1.53e-66	261
lac_30_924	NC_060932.1	73.925	721	156	24	5009	5710	87195253	87195960	1.53e-66	261
lac_30_924	NC_060932.1	73.757	724	162	21	5002	5710	59883365	59882655	5.49e-66	259
lac_30_924	NC_060932.1	73.901	728	153	31	5002	5710	39479334	39478625	1.97e-65	257
lac_30_924	NC_060932.1	73.706	715	165	18	5009	5710	48714418	48713714	1.97e-65	257
lac_30_924	NC_060932.1	75.083	602	120	24	5126	5710	47926986	47926398	2.55e-64	254
lac_30_924	NC_060932.1	73.677	718	160	24	5009	5710	59149386	59150090	9.19e-64	252
lac_30_924	NC_060932.1	77.333	450	87	10	5009	5448	98610432	98609988	9.19e-64	252
lac_30_924	NC_060932.1	73.64	717	160	23	5009	5710	10299926	10300628	3.3e-63	250
lac_30_924	NC_060932.1	75.915	519	106	14	5203	5710	25055346	25055856	1.19e-62	248
lac_30_924	NC_060932.1	74.5	600	137	11	5009	5598	90583935	90584528	4.27e-62	246
lac_30_924	NC_060932.1	73.427	715	167	18	5009	5710	94594516	94595220	4.27e-62	246
lac_30_924	NC_060932.1	73.492	713	162	22	5009	5710	47531014	47531710	1.54e-61	244
lac_30_924	NC_060932.1	76.446	484	90	19	5126	5596	84842256	84841784	1.99e-60	241
lac_30_924	NC_060932.1	73.398	718	162	22	5009	5710	113310383	113311087	1.99e-60	241
lac_30_924	NC_060932.1	73.361	717	162	23	5009	5710	92916255	92916957	7.15e-60	239
lac_30_924	NC_060932.1	73.109	714	171	16	5009	5710	47077733	47077029	9.25e-59	235
lac_30_924	NC_060932.1	76.615	449	90	11	5009	5448	49334411	49333969	3.33e-58	233
lac_30_924	NC_060932.1	74.247	598	131	17	5009	5595	55996558	55997143	4.3e-57	230
lac_30_924	NC_060932.1	73.007	715	169	18	5009	5710	84339069	84339772	4.3e-57	230
lac_30_924	NC_060932.1	76.18	445	93	10	5009	5446	43765453	43765891	7.2e-55	222
lac_30_924	NC_000011.10	75.453	717	148	22	5009	5710	6908087	6908790	1.92e-85	324
lac_30_924	NC_000011.10	74.756	717	154	20	5009	5710	42380323	42381027	4.18e-77	296
lac_30_924	NC_000011.10	75.45	611	133	13	4998	5598	18662266	18662869	1.17e-72	281
lac_30_924	NC_000011.10	74.23	714	163	16	5009	5710	20691925	20691221	4.21e-72	279
lac_30_924	NC_000011.10	74.338	717	157	23	5009	5710	21275422	21276126	4.21e-72	279
lac_30_924	NC_000011.10	75.585	598	128	14	5123	5710	32693551	32694140	4.21e-72	279
lac_30_924	NC_000011.10	74.121	711	169	11	5009	5710	43203871	43203167	4.21e-72	279
lac_30_924	NC_000011.10	74.392	699	151	23	5009	5692	21998489	21997804	1.96e-70	274
lac_30_924	NC_000011.10	78.125	448	86	9	5009	5448	43778357	43778800	1.96e-70	274
lac_30_924	NC_000011.10	75.333	600	127	16	5123	5710	8447272	8447862	9.12e-69	268
lac_30_924	NC_000011.10	74.064	721	157	23	5006	5710	40707854	40707148	9.12e-69	268
lac_30_924	NC_000011.10	75.209	597	127	16	5126	5710	43715649	43715062	4.24e-67	263
lac_30_924	NC_000011.10	73.669	714	167	16	5009	5710	42457614	42458318	1.97e-65	257
lac_30_924	NC_000011.10	73.633	713	165	19	5010	5710	30064276	30063575	2.55e-64	254
lac_30_924	NC_000011.10	73.603	716	164	21	5009	5710	4857597	4858301	9.19e-64	252
lac_30_924	NC_000011.10	75.875	543	104	22	5183	5710	27071616	27072146	9.19e-64	252
lac_30_924	NC_000011.10	73.007	715	170	18	5009	5710	32744549	32743845	4.3e-57	230
lac_30_924	NC_060947.1	75.453	717	149	22	5009	5710	14673935	14674639	1.92e-85	324
lac_30_924	NC_060947.1	75.316	713	154	17	5009	5709	68258710	68258008	6.9e-85	322
lac_30_924	NC_060947.1	75.279	716	153	19	5009	5710	148336374	148335669	2.48e-84	320
lac_30_924	NC_060947.1	75.245	715	152	20	5009	5709	7143907	7143204	3.21e-83	316
lac_30_924	NC_060947.1	75.07	714	157	16	5009	5710	11156614	11157318	4.15e-82	313
lac_30_924	NC_060947.1	75.14	716	152	21	5009	5710	15816838	15816135	4.15e-82	313
lac_30_924	NC_060947.1	75.14	716	152	19	5009	5710	27956755	27956052	4.15e-82	313
lac_30_924	NC_060947.1	75.07	714	157	16	5009	5710	45819531	45818827	4.15e-82	313
lac_30_924	NC_060947.1	75.105	715	155	18	5009	5710	90082710	90083414	4.15e-82	313
lac_30_924	NC_060947.1	75.14	716	152	21	5009	5710	101318773	101318070	4.15e-82	313
lac_30_924	NC_060947.1	75	716	160	14	5006	5710	132371948	132371241	4.15e-82	313
lac_30_924	NC_060947.1	75.105	715	153	20	5009	5709	54057911	54057208	1.49e-81	311
lac_30_924	NC_060947.1	74.93	714	158	16	5009	5710	36194628	36193924	1.93e-80	307
lac_30_924	NC_060947.1	74.965	719	155	19	5006	5710	72910756	72910049	1.93e-80	307
lac_30_924	NC_060947.1	74.93	714	158	16	5009	5710	107970582	107971286	1.93e-80	307
lac_30_924	NC_060947.1	74.93	714	156	18	5009	5709	153081834	153081131	6.95e-80	305
lac_30_924	NC_060947.1	74.79	714	159	16	5009	5710	62680261	62679557	8.99e-79	302
lac_30_924	NC_060947.1	74.825	715	157	19	5009	5710	79087864	79088568	8.99e-79	302
lac_30_924	NC_060947.1	74.895	717	153	22	5009	5710	128890068	128889364	8.99e-79	302
lac_30_924	NC_060947.1	76.421	598	116	20	5126	5709	24898633	24898047	3.23e-78	300
lac_30_924	NC_060947.1	74.755	713	159	16	5009	5709	62441181	62440478	3.23e-78	300
lac_30_924	NC_060947.1	74.79	714	157	18	5009	5709	101022806	101023509	3.23e-78	300
lac_30_924	NC_060947.1	74.79	714	157	18	5009	5710	128175066	128174364	3.23e-78	300
lac_30_924	NC_060947.1	74.685	715	159	18	5009	5710	27739789	27739084	1.16e-77	298
lac_30_924	NC_060947.1	74.614	713	161	16	5009	5710	12716383	12715680	4.18e-77	296
lac_30_924	NC_060947.1	74.65	714	160	16	5009	5710	36804556	36805260	4.18e-77	296
lac_30_924	NC_060947.1	76.231	589	123	14	5132	5710	62048971	62048390	4.18e-77	296
lac_30_924	NC_060947.1	74.721	716	156	20	5009	5710	67012372	67011668	4.18e-77	296
lac_30_924	NC_060947.1	74.65	714	160	17	5009	5710	79177344	79176640	4.18e-77	296
lac_30_924	NC_060947.1	74.721	716	156	19	5009	5710	95951608	95950904	4.18e-77	296
lac_30_924	NC_060947.1	74.65	714	160	16	5009	5710	108917649	108916945	4.18e-77	296
lac_30_924	NC_060947.1	74.65	714	159	18	5009	5710	137744986	137744283	4.18e-77	296
lac_30_924	NC_060947.1	74.721	716	154	22	5009	5709	54376683	54375980	1.5e-76	294
lac_30_924	NC_060947.1	74.545	715	159	19	5009	5710	23232096	23231392	1.95e-75	291
lac_30_924	NC_060947.1	74.545	715	159	18	5009	5710	25524620	25525324	1.95e-75	291
lac_30_924	NC_060947.1	74.581	716	156	21	5009	5710	42060240	42060943	1.95e-75	291
lac_30_924	NC_060947.1	74.545	715	158	20	5009	5710	65666202	65666905	1.95e-75	291
lac_30_924	NC_060947.1	74.51	714	160	17	5009	5710	137839050	137839753	1.95e-75	291
lac_30_924	NC_060947.1	74.441	716	161	17	5006	5710	69374649	69373945	7e-75	289
lac_30_924	NC_060947.1	74.474	713	161	16	5009	5709	78200830	78200127	7e-75	289
lac_30_924	NC_060947.1	74.616	717	153	23	5009	5710	129789114	129789816	7e-75	289
lac_30_924	NC_060947.1	74.652	718	151	21	5009	5710	140110666	140109964	7e-75	289
lac_30_924	NC_060947.1	75.96	599	118	21	5126	5709	54147326	54146739	9.06e-74	285
lac_30_924	NC_060947.1	74.406	715	160	18	5009	5710	101468062	101467358	9.06e-74	285
lac_30_924	NC_060947.1	74.406	715	157	20	5009	5710	24704024	24703323	3.26e-73	283
lac_30_924	NC_060947.1	74.406	715	158	20	5009	5709	41609723	41609020	3.26e-73	283
lac_30_924	NC_060947.1	74.338	717	159	20	5009	5710	100711425	100712131	1.17e-72	281
lac_30_924	NC_060947.1	74.338	717	159	20	5009	5710	100864786	100864080	1.17e-72	281
lac_30_924	NC_060947.1	74.23	714	163	16	5009	5710	17366619	17365915	4.21e-72	279
lac_30_924	NC_060947.1	75.63	595	125	15	5126	5709	54265990	54265405	1.52e-71	278
lac_30_924	NC_060947.1	74.194	713	162	17	5010	5710	101224703	101224001	1.52e-71	278
lac_30_924	NC_060947.1	74.09	714	166	16	5007	5709	73619322	73618617	5.45e-71	276
lac_30_924	NC_060947.1	74.09	714	163	17	5009	5710	29917098	29916395	1.96e-70	274
lac_30_924	NC_060947.1	74.157	712	160	19	5009	5707	57798214	57798914	1.96e-70	274
lac_30_924	NC_060947.1	74.162	716	159	21	5009	5710	79464098	79464801	1.96e-70	274
lac_30_924	NC_060947.1	75.462	595	129	12	5126	5710	150302119	150301532	1.96e-70	274
lac_30_924	NC_060947.1	74.126	715	161	19	5009	5710	154082285	154081582	1.96e-70	274
lac_30_924	NC_060947.1	74.126	715	160	19	5009	5710	55616490	55617192	7.05e-70	272
lac_30_924	NC_060947.1	74.162	716	158	22	5010	5710	56804070	56804773	7.05e-70	272
lac_30_924	NC_060947.1	74.053	713	164	17	5010	5710	62288291	62287588	7.05e-70	272
lac_30_924	NC_060947.1	74.126	715	160	20	5009	5709	129705084	129704381	7.05e-70	272
lac_30_924	NC_060947.1	74.09	714	161	19	5009	5709	136769778	136770480	7.05e-70	272
lac_30_924	NC_060947.1	74.167	720	155	24	5011	5710	137377021	137377729	2.54e-69	270
lac_30_924	NC_060947.1	74.022	716	161	19	5009	5710	2676230	2676934	9.12e-69	268
lac_30_924	NC_060947.1	74.028	720	159	20	5009	5710	106426323	106425614	9.12e-69	268
lac_30_924	NC_060947.1	75.377	597	125	17	5126	5710	107085688	107085102	9.12e-69	268
lac_30_924	NC_060947.1	73.986	715	163	18	5009	5710	115640708	115641412	9.12e-69	268
lac_30_924	NC_060947.1	74.167	720	153	27	5009	5710	129797278	129796574	9.12e-69	268
lac_30_924	NC_060947.1	76.087	552	107	20	5173	5710	63677936	63677396	1.18e-67	265
lac_30_924	NC_060947.1	73.883	716	163	19	5009	5710	69246308	69247013	1.18e-67	265
lac_30_924	NC_060947.1	73.883	716	162	20	5009	5710	23146847	23146143	4.24e-67	263
lac_30_924	NC_060947.1	75.209	597	127	16	5126	5710	62906177	62905590	4.24e-67	263
lac_30_924	NC_060947.1	73.876	712	163	18	5012	5710	109090570	109089869	4.24e-67	263
lac_30_924	NC_060947.1	73.883	716	162	20	5009	5710	113131662	113130958	4.24e-67	263
lac_30_924	NC_060947.1	73.81	714	162	17	5009	5710	118722796	118723496	5.49e-66	259
lac_30_924	NC_060947.1	75.836	538	112	15	5183	5710	77465874	77465345	1.97e-65	257
lac_30_924	NC_060947.1	73.596	712	167	17	5009	5708	55932807	55933509	2.55e-64	254
lac_30_924	NC_060947.1	74.006	704	147	28	5009	5692	110253839	110253152	2.55e-64	254
lac_30_924	NC_060947.1	74.791	599	129	17	5123	5709	75319672	75320260	3.3e-63	250
lac_30_924	NC_060947.1	73.566	715	163	18	5009	5710	83961116	83961817	3.3e-63	250
lac_30_924	NC_060947.1	74.091	660	144	21	5009	5652	103036999	103037647	4.27e-62	246
lac_30_924	NC_060947.1	73.427	715	165	19	5010	5710	10224063	10224766	1.54e-61	244
lac_30_924	NC_060947.1	74.539	597	131	16	5126	5710	75217873	75217286	1.99e-60	241
lac_30_924	NC_060947.1	74.585	602	128	19	5008	5596	84124602	84124013	1.99e-60	241
lac_30_924	NC_060947.1	76.786	448	92	7	5009	5448	146594279	146593836	1.99e-60	241
lac_30_924	NC_060947.1	74.497	596	129	16	5126	5710	87177235	87176652	2.57e-59	237
lac_30_924	NC_060947.1	74.21	601	135	15	5006	5596	56235637	56235047	3.33e-58	233
lac_30_924	NC_060947.1	76.327	452	94	10	5005	5448	64532646	64532200	4.3e-57	230
lac_30_924	NC_060947.1	75.285	526	107	17	5198	5710	76316904	76317419	4.3e-57	230
lac_30_924	NC_060947.1	76.222	450	97	7	5006	5448	106383172	106382726	4.3e-57	230
lac_30_924	NC_060947.1	73.007	715	168	21	5009	5710	55644909	55644207	1.55e-56	228
lac_30_924	NC_060947.1	75.885	452	92	11	5009	5448	81844161	81844607	1.21e-52	215
lac_30_924	NC_060947.1	75.615	447	98	8	5009	5448	85327114	85326672	1.56e-51	211
lac_30_924	NC_060947.1	77.171	403	67	19	5192	5580	137552085	137552476	1.56e-51	211
lac_30_924	NC_000023.11	75.316	713	154	17	5009	5709	69825339	69824637	6.9e-85	322
lac_30_924	NC_000023.11	75.279	716	153	19	5009	5710	150068750	150068045	2.48e-84	320
lac_30_924	NC_000023.11	75.21	714	156	16	5009	5710	11574097	11574801	8.93e-84	318
lac_30_924	NC_000023.11	75.314	717	150	22	5009	5710	15091922	15092626	8.93e-84	318
lac_30_924	NC_000023.11	75.21	714	156	16	5009	5710	36598847	36598143	8.93e-84	318
lac_30_924	NC_000023.11	75.245	715	152	20	5009	5709	7590236	7589533	3.21e-83	316
lac_30_924	NC_000023.11	75.174	717	151	22	5009	5710	16233331	16232627	4.15e-82	313
lac_30_924	NC_000023.11	75.14	716	152	19	5009	5710	28364724	28364021	4.15e-82	313
lac_30_924	NC_000023.11	75.07	714	157	16	5009	5710	46412531	46411827	4.15e-82	313
lac_30_924	NC_000023.11	75.104	719	154	19	5006	5710	74477122	74476415	4.15e-82	313
lac_30_924	NC_000023.11	75.105	715	155	18	5009	5710	91630613	91631317	4.15e-82	313
lac_30_924	NC_000023.11	75.14	716	152	21	5009	5710	102873820	102873117	4.15e-82	313
lac_30_924	NC_000023.11	74.965	715	162	12	5006	5710	134046811	134046104	4.15e-82	313
lac_30_924	NC_000023.11	74.895	713	160	16	5009	5710	102034950	102035654	1.93e-80	307
lac_30_924	NC_000023.11	74.93	714	158	16	5009	5710	109523120	109523824	1.93e-80	307
lac_30_924	NC_000023.11	74.965	715	154	20	5009	5709	54767030	54766327	6.95e-80	305
lac_30_924	NC_000023.11	74.93	714	156	18	5009	5709	154845433	154844730	6.95e-80	305
lac_30_924	NC_000023.11	74.825	715	158	18	5009	5710	28149028	28148323	2.5e-79	303
lac_30_924	NC_000023.11	74.755	713	160	16	5009	5710	13134961	13134258	8.99e-79	302
lac_30_924	NC_000023.11	74.895	717	152	23	5009	5709	54856576	54855872	8.99e-79	302
lac_30_924	NC_000023.11	74.79	714	159	16	5009	5710	64254988	64254284	8.99e-79	302
lac_30_924	NC_000023.11	76.421	598	116	20	5126	5709	25314374	25313788	3.23e-78	300
lac_30_924	NC_000023.11	74.755	713	159	16	5009	5709	64015899	64015196	3.23e-78	300
lac_30_924	NC_000023.11	74.79	714	157	18	5009	5709	102577810	102578513	3.23e-78	300
lac_30_924	NC_000023.11	74.79	714	157	18	5009	5710	129856286	129855584	3.23e-78	300
lac_30_924	NC_000023.11	76.342	596	118	17	5127	5710	14289131	14288547	1.16e-77	298
lac_30_924	NC_000023.11	74.685	715	158	19	5009	5710	23648543	23647839	4.18e-77	296
lac_30_924	NC_000023.11	74.65	714	160	16	5009	5710	37401006	37401710	4.18e-77	296
lac_30_924	NC_000023.11	76.231	589	123	14	5132	5710	63623707	63623126	4.18e-77	296
lac_30_924	NC_000023.11	74.721	716	156	20	5009	5710	68578913	68578209	4.18e-77	296
lac_30_924	NC_000023.11	74.65	714	160	17	5009	5710	80743537	80742833	4.18e-77	296
lac_30_924	NC_000023.11	74.65	714	160	16	5009	5710	110469739	110469035	4.18e-77	296
lac_30_924	NC_000023.11	74.65	714	159	18	5009	5710	139434876	139434173	4.18e-77	296
lac_30_924	NC_000023.11	74.721	716	154	22	5009	5709	55083560	55082857	1.5e-76	294
lac_30_924	NC_000023.11	74.545	715	159	18	5009	5710	25937194	25937898	1.95e-75	291
lac_30_924	NC_000023.11	74.51	714	161	16	5009	5710	125513003	125512299	1.95e-75	291
lac_30_924	NC_000023.11	74.51	714	160	17	5009	5710	139527058	139527761	1.95e-75	291
lac_30_924	NC_000023.11	74.545	715	157	20	5009	5709	42204804	42204101	7e-75	289
lac_30_924	NC_000023.11	74.441	716	161	17	5006	5710	70940601	70939897	7e-75	289
lac_30_924	NC_000023.11	74.616	717	153	23	5009	5710	131465019	131465721	7e-75	289
lac_30_924	NC_000023.11	74.652	718	151	21	5009	5710	141801875	141801173	7e-75	289
lac_30_924	NC_000023.11	74.441	716	157	21	5009	5710	67237603	67238306	9.06e-74	285
lac_30_924	NC_000023.11	74.406	715	160	18	5009	5710	103023104	103022400	9.06e-74	285
lac_30_924	NC_000023.11	74.37	714	162	16	5009	5710	120387707	120387003	9.06e-74	285
lac_30_924	NC_000023.11	74.406	715	157	20	5009	5710	25119775	25119074	3.26e-73	283
lac_30_924	NC_000023.11	74.338	717	159	20	5009	5710	102266808	102267514	1.17e-72	281
lac_30_924	NC_000023.11	74.338	717	159	20	5009	5710	102420313	102419607	1.17e-72	281
lac_30_924	NC_000023.11	74.23	714	163	16	5009	5710	17784013	17783309	4.21e-72	279
lac_30_924	NC_000023.11	74.302	716	158	21	5009	5710	81030347	81031050	4.21e-72	279
lac_30_924	NC_000023.11	75.63	595	125	15	5126	5709	54972862	54972277	1.52e-71	278
lac_30_924	NC_000023.11	74.234	718	160	20	5007	5710	86856316	86857022	1.52e-71	278
lac_30_924	NC_000023.11	74.266	715	159	20	5009	5709	131380979	131380276	1.52e-71	278
lac_30_924	NC_000023.11	74.09	714	166	16	5007	5709	75185664	75184959	5.45e-71	276
lac_30_924	NC_000023.11	74.157	712	160	19	5009	5707	58514151	58514851	1.96e-70	274
lac_30_924	NC_000023.11	75.462	595	129	12	5126	5710	152036016	152035429	1.96e-70	274
lac_30_924	NC_000023.11	74.053	713	163	17	5009	5709	30324836	30324134	7.05e-70	272
lac_30_924	NC_000023.11	74.126	715	160	19	5009	5710	56323162	56323864	7.05e-70	272
lac_30_924	NC_000023.11	74.053	713	164	17	5010	5710	63863017	63862314	7.05e-70	272
lac_30_924	NC_000023.11	74.053	713	163	17	5010	5710	102779756	102779054	7.05e-70	272
lac_30_924	NC_000023.11	74.09	714	161	19	5009	5709	138459352	138460054	7.05e-70	272
lac_30_924	NC_000023.11	74.167	720	155	24	5011	5710	139066650	139067358	2.54e-69	270
lac_30_924	NC_000023.11	74.022	716	161	19	5009	5710	3062826	3063530	9.12e-69	268
lac_30_924	NC_000023.11	74.028	720	159	20	5009	5710	107988724	107988015	9.12e-69	268
lac_30_924	NC_000023.11	75.377	597	125	17	5126	5710	108648105	108647519	9.12e-69	268
lac_30_924	NC_000023.11	74.022	716	161	20	5009	5710	120347766	120348470	9.12e-69	268
lac_30_924	NC_000023.11	74.167	720	153	27	5009	5710	131473097	131472393	9.12e-69	268
lac_30_924	NC_000023.11	74.059	717	159	22	5009	5710	155854287	155853583	9.12e-69	268
lac_30_924	NC_000023.11	74.022	716	159	22	5010	5710	57505250	57505953	3.28e-68	267
lac_30_924	NC_000023.11	76.087	552	107	20	5173	5710	65252413	65251873	1.18e-67	265
lac_30_924	NC_000023.11	73.883	716	163	19	5009	5710	70812969	70813674	1.18e-67	265
lac_30_924	NC_000023.11	73.883	716	162	20	5009	5710	23563294	23562590	4.24e-67	263
lac_30_924	NC_000023.11	75.209	597	127	16	5126	5710	64480894	64480307	4.24e-67	263
lac_30_924	NC_000023.11	73.876	712	163	18	5012	5710	110642656	110641955	4.24e-67	263
lac_30_924	NC_000023.11	73.883	716	162	20	5009	5710	114723156	114722452	4.24e-67	263
lac_30_924	NC_000023.11	75.836	538	112	15	5183	5710	79029062	79028533	1.97e-65	257
lac_30_924	NC_000023.11	73.596	712	167	17	5009	5708	56639523	56640225	2.55e-64	254
lac_30_924	NC_000023.11	73.75	720	158	26	5009	5710	81687442	81688148	2.55e-64	254
lac_30_924	NC_000023.11	74.006	704	147	28	5009	5692	111805492	111804805	2.55e-64	254
lac_30_924	NC_000023.11	74.791	599	129	17	5123	5709	76885824	76886412	3.3e-63	250
lac_30_924	NC_000023.11	73.566	715	163	18	5009	5710	85532589	85533290	3.3e-63	250
lac_30_924	NC_000023.11	74.091	660	144	21	5009	5652	104605841	104606489	4.27e-62	246
lac_30_924	NC_000023.11	73.427	715	165	19	5010	5710	10641539	10642242	1.54e-61	244
lac_30_924	NC_000023.11	74.539	597	131	16	5126	5710	76784027	76783440	1.99e-60	241
lac_30_924	NC_000023.11	74.585	602	128	19	5008	5596	85695825	85695236	1.99e-60	241
lac_30_924	NC_000023.11	76.786	448	92	7	5009	5448	148328107	148327664	1.99e-60	241
lac_30_924	NC_000023.11	74.497	596	129	16	5126	5710	88750597	88750014	2.57e-59	237
lac_30_924	NC_000023.11	74.21	601	135	15	5006	5596	56936805	56936215	3.33e-58	233
lac_30_924	NC_000023.11	76.327	452	94	10	5005	5448	66104947	66104501	4.3e-57	230
lac_30_924	NC_000023.11	75.285	526	107	17	5198	5710	77881858	77882373	4.3e-57	230
lac_30_924	NC_000023.11	76.222	450	97	7	5006	5448	107946078	107945632	4.3e-57	230
lac_30_924	NC_000023.11	73.007	715	168	21	5009	5710	56351581	56350879	1.55e-56	228
lac_30_924	NC_000023.11	76.106	452	91	11	5009	5448	83410582	83411028	2.59e-54	220
lac_30_924	NC_000023.11	75.615	447	98	8	5009	5448	86899093	86898651	1.56e-51	211
lac_30_924	NC_000022.11	74.791	718	151	25	5009	5710	10933153	10932450	4.18e-77	296
lac_30_924	NC_000022.11	74.545	715	151	25	5011	5709	12547856	12548555	3.26e-73	283
lac_30_924	NC_000022.11	74.51	714	152	23	5009	5710	22053912	22053217	3.26e-73	283
lac_30_924	NC_000022.11	74.302	716	160	19	5009	5710	12876923	12877628	1.17e-72	281
lac_30_924	NC_000022.11	74.338	717	156	22	5009	5710	17027647	17028350	4.21e-72	279
lac_30_924	NC_000022.11	75.881	539	108	17	5184	5710	17934155	17934683	7.1e-65	255
lac_30_924	NC_000022.11	73.728	727	153	31	5005	5710	11344919	11345628	3.3e-63	250
lac_30_924	NC_000022.11	73.64	717	159	25	5009	5710	34748275	34747574	3.3e-63	250
lac_30_924	NC_000022.11	75.8	500	99	17	5123	5609	16453530	16454020	3.33e-58	233
lac_30_924	NC_060946.1	74.791	718	151	25	5009	5710	12697206	12696503	4.18e-77	296
lac_30_924	NC_060946.1	74.545	715	151	25	5011	5709	12173559	12174258	3.26e-73	283
lac_30_924	NC_060946.1	74.302	716	160	19	5009	5710	3655112	3655817	1.17e-72	281
lac_30_924	NC_060946.1	74.338	717	156	22	5009	5710	17704336	17705039	4.21e-72	279
lac_30_924	NC_060946.1	74.37	714	153	23	5009	5710	22467466	22466771	1.52e-71	278
lac_30_924	NC_060946.1	74.022	716	160	21	5009	5710	11397380	11396677	9.12e-69	268
lac_30_924	NC_060946.1	74.028	720	151	30	5010	5710	12344026	12343324	1.53e-66	261
lac_30_924	NC_060946.1	75.881	539	108	17	5184	5710	18605572	18606100	7.1e-65	255
lac_30_924	NC_060946.1	73.529	714	167	17	5009	5710	371819	372522	9.19e-64	252
lac_30_924	NC_060946.1	76	500	98	17	5123	5609	17129378	17129868	7.15e-60	239
lac_30_948	NC_000023.11	80.824	1189	181	30	3012	4180	97132762	97131601	0	889
lac_30_948	NC_060947.1	80.824	1189	181	30	3012	4180	95572057	95570896	0	889
lac_30_957	X94372.1	90.741	162	11	4	10793	10953	3570	3728	6.49e-52	213
lac_30_957	Y09885.1	90.741	162	11	4	10793	10953	2041	2199	6.49e-52	213
lac_30_987	X94372.1	92.903	155	11	0	4474	4628	3550	3704	4.07e-56	226
lac_30_987	Y09885.1	92.903	155	11	0	4474	4628	2021	2175	4.07e-56	226
lac_30_1009	X94372.1	88.764	178	19	1	1146	1322	3718	3541	1.97e-53	217
lac_30_1009	Y09885.1	88.764	178	19	1	1146	1322	2189	2012	1.97e-53	217
lac_30_1045	NC_060935.1	70.892	2130	515	87	4951	7031	8602067	8599994	9.43e-109	401
lac_30_1045	NC_000011.10	70.845	2130	516	87	4951	7031	8520577	8518504	4.39e-107	396
lac_30_1045	NC_000008.11	74.967	763	169	14	4945	5703	46754035	46754779	1.25e-87	331
lac_30_1045	NC_060932.1	74.869	764	168	16	4945	5703	47129870	47130614	5.84e-86	326
lac_30_1045	NC_000022.11	71.742	1366	315	64	4361	5695	43596918	43595593	9.77e-84	318
lac_30_1045	NC_000023.11	71.379	1429	340	53	4249	5654	74564734	74563352	5.88e-81	309
lac_30_1045	NC_060947.1	71.379	1429	340	53	4249	5654	72998370	72996988	5.88e-81	309
lac_30_1045	NC_060943.1	76.457	429	93	7	4960	5384	49395084	49394660	6.09e-56	226
lac_30_1067	X94372.1	91.447	152	11	2	1232	1383	3697	3548	9.66e-51	207
lac_30_1067	Y09885.1	91.447	152	11	2	1232	1383	2168	2019	9.66e-51	207
lac_30_1073	NC_000023.11	87.328	1018	95	16	240	1229	50906366	50905355	0	1134
lac_30_1073	NC_000023.11	87.177	1006	92	19	240	1216	28658543	28659540	0	1109
lac_30_1073	NC_000023.11	89.266	885	74	12	389	1257	123515238	123514359	0	1088
lac_30_1073	NC_060947.1	87.328	1018	95	16	240	1229	50177586	50176575	0	1134
lac_30_1073	NC_060947.1	87.388	1007	92	19	240	1216	28250506	28251507	0	1123
lac_30_1073	NC_060947.1	89.266	885	74	12	389	1257	121823968	121823089	0	1088
lac_30_1073	NC_060935.1	78.726	832	134	24	273	1083	89417956	89418765	4.75e-144	516
lac_30_1075	NC_060947.1	71.806	1550	381	53	5835	7357	100480875	100479355	1.99e-105	390
lac_30_1075	NC_060947.1	73.877	957	229	19	6332	7276	136076766	136077713	4.34e-97	363
lac_30_1075	NC_060947.1	71.751	1416	351	46	5781	7172	92389770	92388380	2.61e-94	353
lac_30_1075	NC_060947.1	71.692	1466	353	54	5835	7270	83851696	83853129	9.4e-94	351
lac_30_1075	NC_060947.1	71.699	1371	352	34	5839	7192	106981040	106982391	3.38e-93	350
lac_30_1075	NC_060947.1	73.645	941	224	23	6349	7276	51567845	51566916	5.66e-91	342
lac_30_1075	NC_060947.1	73.096	814	198	17	6346	7150	118340671	118339870	2.71e-69	270
lac_30_1075	NC_060947.1	71.343	1162	286	44	5835	6977	123970701	123969568	2.11e-65	257
lac_30_1075	NC_060947.1	72.076	838	207	25	6346	7170	104106817	104107640	5.94e-56	226
lac_30_1075	NC_000023.11	70.477	2161	549	81	5058	7172	93945341	93943224	2.01e-100	374
lac_30_1075	NC_000023.11	73.877	957	229	19	6332	7276	137766766	137767713	4.34e-97	363
lac_30_1075	NC_000023.11	73.392	1026	246	25	6346	7357	102035743	102034731	2.02e-95	357
lac_30_1075	NC_000023.11	71.692	1466	353	54	5835	7270	85423178	85424611	9.4e-94	351
lac_30_1075	NC_000023.11	71.699	1371	352	34	5839	7192	108543453	108544804	3.38e-93	350
lac_30_1075	NC_000023.11	73.539	941	225	23	6349	7276	52296080	52295151	2.63e-89	337
lac_30_1075	NC_000023.11	73.096	814	198	17	6346	7150	119965513	119964712	2.71e-69	270
lac_30_1075	NC_000023.11	71.343	1162	286	44	5835	6977	125658093	125656960	2.11e-65	257
lac_30_1075	NC_000023.11	72.076	838	207	25	6346	7170	105675010	105675833	5.94e-56	226
lac_30_1075	NC_060943.1	71.943	1472	351	58	5835	7276	23757827	23756388	2.01e-100	374
lac_30_1075	NC_000019.10	71.875	1472	352	58	5835	7276	23618323	23616884	9.33e-99	368
lac_30_1075	NC_060932.1	74.212	857	203	16	6346	7192	3436121	3435273	5.66e-91	342
lac_30_1075	NC_060932.1	70.728	1469	370	55	5835	7276	47177938	47176503	5.82e-71	276
lac_30_1075	NC_060935.1	75.133	752	174	12	6427	7172	96918631	96917887	2.03e-90	340
lac_30_1075	NC_060935.1	74.105	726	169	17	6427	7143	48941987	48941272	1.25e-72	281
lac_30_1075	NC_060935.1	74.176	728	163	23	6453	7170	123982454	123981742	4.5e-72	279
lac_30_1075	NC_060935.1	73.177	809	195	21	6346	7144	97308770	97307974	7.53e-70	272
lac_30_1075	NC_000008.11	73.979	857	205	16	6346	7192	3681353	3680505	1.22e-87	331
lac_30_1075	NC_000008.11	70.884	1470	366	57	5835	7276	46802130	46800695	2.69e-74	287
lac_30_1119	NC_000023.11	75.495	657	142	16	3492	4141	52295924	52295280	1.99e-79	303
lac_30_1119	NC_000023.11	77.506	409	76	12	3552	3956	79028663	79029059	9.5e-58	231
lac_30_1119	NC_000023.11	81.609	261	42	4	3700	3960	141978448	141978702	1.24e-51	211
lac_30_1119	NC_060947.1	75.342	657	143	16	3492	4141	51567689	51567045	9.24e-78	298
lac_30_1119	NC_060947.1	77.506	409	76	12	3552	3956	77465475	77465871	9.5e-58	231
lac_30_1119	NC_060947.1	81.609	261	42	4	3700	3960	140287279	140287533	1.24e-51	211
lac_30_1119	NC_060932.1	74.277	692	156	19	3467	4150	3435986	3435309	5.6e-70	272
lac_30_1119	NC_060932.1	76.209	517	101	18	3627	4138	47130087	47130586	2.03e-64	254
lac_30_1119	NC_060932.1	75.983	483	93	15	3684	4156	47177084	47176615	1.23e-56	228
lac_30_1119	NC_000008.11	74.17	693	151	23	3453	4138	46754080	46754751	3.37e-67	263
lac_30_1119	NC_000008.11	75.983	483	93	15	3684	4156	46801276	46800807	1.23e-56	228
lac_30_1119	NC_000019.10	76.458	463	85	19	3684	4138	20229291	20228845	3.42e-57	230
lac_30_1119	NC_060943.1	76.458	463	85	19	3684	4138	20366796	20366350	3.42e-57	230
lac_30_1119	NC_060935.1	75.294	510	106	17	3468	3972	48941932	48941438	4.42e-56	226
lac_30_1121	NC_060932.1	79.766	939	153	26	4615	5520	83537522	83536588	0	647
lac_30_1121	NC_000008.11	79.659	939	154	26	4615	5520	83105815	83104881	0	641
lac_30_1143	NC_000019.10	84.534	569	87	1	492	1059	42410823	42410255	3.4e-157	562
lac_30_1143	NC_000019.10	76.988	943	169	40	3643	4563	42408519	42407603	3.5e-137	496
lac_30_1143	NC_000019.10	84.802	329	47	1	4655	4980	42407486	42407158	1.35e-86	327
lac_30_1143	NC_000019.10	83.15	273	42	4	5615	5886	42406406	42406137	3.89e-62	246
lac_30_1143	NC_060943.1	84.534	569	87	1	492	1059	45230211	45229643	3.4e-157	562
lac_30_1143	NC_060943.1	76.988	943	169	40	3643	4563	45227907	45226991	3.5e-137	496
lac_30_1143	NC_060943.1	84.802	329	47	1	4655	4980	45226874	45226546	1.35e-86	327
lac_30_1143	NC_060943.1	83.15	273	42	4	5615	5886	45225794	45225525	3.89e-62	246
lac_30_1144	NC_000019.10	85.96	349	47	2	3475	3823	15255641	15255295	3.63e-100	372
lac_30_1144	NC_000019.10	86.555	238	32	0	1856	2093	15257194	15256957	2.28e-67	263
lac_30_1144	NC_060943.1	85.96	349	47	2	3475	3823	15380556	15380210	3.63e-100	372
lac_30_1144	NC_060943.1	86.555	238	32	0	1856	2093	15382109	15381872	2.28e-67	263
lac_30_1149	X94372.1	90.303	165	11	4	965	1124	3549	3713	7.95e-52	211
lac_30_1149	Y09885.1	90.303	165	11	4	965	1124	2020	2184	7.95e-52	211
lac_30_1153	NC_000008.11	72.513	764	178	24	2359	3108	46754034	46754779	3.83e-54	219
lac_30_1153	NC_060932.1	75.258	485	100	13	2633	3108	47130141	47130614	1.78e-52	213
lac_30_1163	NC_000008.11	83.556	748	103	18	5363	6098	136755315	136756054	0	682
lac_30_1163	NC_060932.1	83.445	749	102	18	5363	6098	137871076	137871815	0	676
lac_30_1185	NC_060932.1	86.667	330	34	7	990	1313	27674360	27674685	1.31e-95	357
lac_30_1185	NC_000008.11	82.282	412	53	13	915	1313	27397452	27397856	4.76e-90	339
lac_30_1189	X94372.1	89.941	169	14	3	3934	4099	3714	3546	1.85e-52	215
lac_30_1189	Y09885.1	89.941	169	14	3	3934	4099	2185	2017	1.85e-52	215
lac_30_1263	NC_000008.11	90.58	276	16	6	2109	2380	132120844	132121113	5.6e-96	357
lac_30_1263	NC_060932.1	90.58	276	16	6	2109	2380	133243750	133244019	5.6e-96	357
lac_30_1284	NC_000023.11	83.855	607	80	16	4	605	16474935	16474342	2.21e-157	562
lac_30_1284	NC_060947.1	83.855	607	80	16	4	605	16057324	16056731	2.21e-157	562
lac_30_1284	NC_000008.11	82.31	554	82	13	2	553	73216512	73215973	1.79e-128	466
lac_30_1284	NC_000008.11	77.281	559	98	22	2781	3328	136761151	136760611	5.33e-79	302
lac_30_1284	NC_060932.1	82.13	554	83	13	2	553	73645990	73645451	8.31e-127	460
lac_30_1289	NC_000011.10	75.733	750	176	6	238	984	8519831	8520577	4.9e-100	372
lac_30_1289	NC_060935.1	75.733	750	176	6	238	984	8601321	8602067	4.9e-100	372
lac_30_1289	NC_000008.11	74.769	757	175	12	238	990	46754779	46754035	3.87e-86	326
lac_30_1289	NC_000008.11	70.52	1635	431	48	21	1636	91699269	91697667	6.51e-79	302
lac_30_1289	NC_000008.11	76.201	437	98	6	519	952	17996429	17995996	4.03e-56	226
lac_30_1289	NC_060932.1	74.505	757	177	12	238	990	47130614	47129870	8.37e-83	315
lac_30_1289	NC_060932.1	70.459	1635	432	48	21	1636	92824222	92822620	3.03e-77	296
lac_30_1289	NC_060932.1	76.201	437	98	6	519	952	18263915	18263482	4.03e-56	226
lac_30_1289	NC_060946.1	71.492	1354	328	54	246	1569	44077925	44079250	3.89e-81	309
lac_30_1289	NC_000023.11	71.439	1376	328	45	287	1636	74563352	74564688	1.81e-79	303
lac_30_1289	NC_000023.11	74.138	638	142	20	287	915	55064182	55063559	4.01e-61	243
lac_30_1289	NC_000023.11	81.091	275	46	4	446	716	51381952	51382224	8.73e-53	215
lac_30_1289	NC_000022.11	71.418	1354	329	54	246	1569	43595593	43596918	1.81e-79	303
lac_30_1289	NC_060947.1	71.439	1376	328	45	287	1636	72996988	72998324	1.81e-79	303
lac_30_1289	NC_060947.1	74.138	638	142	20	287	915	54357305	54356682	4.01e-61	243
lac_30_1289	NC_060947.1	81.091	275	46	4	446	716	50653237	50653509	8.73e-53	215
lac_30_1302	X94372.1	92.308	156	11	1	1884	2038	3550	3705	1.41e-54	220
lac_30_1302	Y09885.1	92.308	156	11	1	1884	2038	2021	2176	1.41e-54	220
lac_30_1319	NC_000023.11	90.831	349	28	4	3571	3918	96759644	96759299	6.78e-128	464
lac_30_1319	NC_060947.1	90.831	349	28	4	3571	3918	95198943	95198598	6.78e-128	464
lac_30_1327	NC_060947.1	71.359	1428	338	49	2519	3913	100479541	100480930	3.52e-80	305
lac_30_1327	NC_060947.1	74.633	749	148	25	2546	3281	51567048	51567767	2.74e-76	292
lac_30_1327	NC_060932.1	71.5	1407	318	57	2546	3912	3435321	3436684	1.64e-78	300
lac_30_1327	NC_060932.1	77.833	406	80	7	2546	2949	47130586	47130189	2.8e-61	243
lac_30_1327	NC_060932.1	73.325	776	159	25	2519	3281	83664897	83664157	2.8e-61	243
lac_30_1327	NC_060932.1	76.871	441	86	11	2519	2949	47176606	47177040	4.68e-59	235
lac_30_1327	NC_000023.11	74.8	750	145	27	2546	3281	52295283	52296002	5.88e-78	298
lac_30_1327	NC_000023.11	71.189	1430	337	54	2519	3913	102034917	102036306	3.54e-75	289
lac_30_1327	NC_000008.11	71.429	1407	319	57	2546	3912	3680553	3681916	7.61e-77	294
lac_30_1327	NC_000008.11	73.705	753	151	25	2546	3287	46754751	46754035	1.67e-63	250
lac_30_1327	NC_000008.11	70.933	1383	313	61	2519	3861	83233167	83231834	7.77e-62	244
lac_30_1327	NC_000008.11	76.871	441	86	11	2519	2949	46800798	46801232	4.68e-59	235
lac_30_1327	NC_060935.1	77.574	437	78	19	2520	2949	123981742	123982165	2.16e-62	246
lac_30_1327	NC_000019.10	78.164	403	74	11	2546	2941	20228845	20229240	7.77e-62	244
lac_30_1327	NC_060943.1	78.164	403	74	11	2546	2941	20366350	20366745	7.77e-62	244
lac_30_1347	X94372.1	89.759	166	15	2	277	441	3549	3713	8.28e-52	211
lac_30_1347	Y09885.1	89.759	166	15	2	277	441	2020	2184	8.28e-52	211
lac_30_1382	NC_060935.1	82.189	1005	167	10	1279	2280	58456650	58457645	0	854
lac_30_1388	NC_000023.11	77.644	416	85	6	10854	11264	49622296	49622708	7.11e-62	246
lac_30_1388	NC_000023.11	76.596	470	96	8	10854	11315	67946448	67945985	7.11e-62	246
lac_30_1388	NC_000023.11	77.083	432	91	6	10854	11280	73120704	73120276	9.2e-61	243
lac_30_1388	NC_000023.11	77.404	416	86	6	10854	11264	19275597	19276009	3.31e-60	241
lac_30_1388	NC_000023.11	76.749	443	95	6	10854	11291	109834808	109834369	3.31e-60	241
lac_30_1388	NC_000023.11	76.068	468	102	9	10854	11315	80940478	80940015	1.54e-58	235
lac_30_1388	NC_000023.11	77.053	414	88	6	10854	11264	17232254	17232663	1.99e-57	231
lac_30_1388	NC_000023.11	76.566	431	95	5	10854	11280	55944066	55944494	1.99e-57	231
lac_30_1388	NC_000023.11	76.62	432	93	8	10854	11280	89296424	89295996	1.99e-57	231
lac_30_1388	NC_000023.11	76.62	432	93	6	10854	11280	111590934	111591362	1.99e-57	231
lac_30_1388	NC_000023.11	76.62	432	93	6	10854	11280	112329937	112329509	1.99e-57	231
lac_30_1388	NC_000023.11	76.62	432	93	6	10854	11280	131004082	131004510	1.99e-57	231
lac_30_1388	NC_000023.11	76.62	432	93	7	10854	11280	155201538	155201110	1.99e-57	231
lac_30_1388	NC_000023.11	77.073	410	86	7	10860	11264	11845801	11845395	7.16e-57	230
lac_30_1388	NC_000023.11	76.351	444	95	8	10854	11291	18069766	18070205	7.16e-57	230
lac_30_1388	NC_000023.11	76.351	444	95	8	10854	11291	55049041	55049480	7.16e-57	230
lac_30_1388	NC_000023.11	75.957	470	99	8	10854	11315	139439603	139439140	7.16e-57	230
lac_30_1388	NC_000023.11	76.443	433	94	6	10853	11280	19146463	19146034	2.58e-56	228
lac_30_1388	NC_000023.11	76.978	417	84	11	10854	11263	38535192	38535603	2.58e-56	228
lac_30_1388	NC_000023.11	76.443	433	94	6	10853	11280	50021710	50022139	2.58e-56	228
lac_30_1388	NC_000023.11	76.443	433	94	6	10853	11280	54120951	54121380	2.58e-56	228
lac_30_1388	NC_000023.11	76.443	433	94	6	10853	11280	130521170	130520741	2.58e-56	228
lac_30_1388	NC_000023.11	76.443	433	92	8	10854	11280	73096168	73096596	9.26e-56	226
lac_30_1388	NC_000023.11	76.389	432	94	7	10854	11280	104948653	104949081	9.26e-56	226
lac_30_1388	NC_000023.11	76.389	432	94	6	10854	11280	147657528	147657100	9.26e-56	226
lac_30_1388	NC_000023.11	76.072	443	98	6	10854	11291	12166286	12166725	3.33e-55	224
lac_30_1388	NC_000023.11	76.683	416	89	6	10854	11264	70365478	70365890	3.33e-55	224
lac_30_1388	NC_000023.11	75.745	470	100	8	10854	11315	108015324	108014861	3.33e-55	224
lac_30_1388	NC_000023.11	76.212	433	95	7	10853	11280	56049501	56049930	1.2e-54	222
lac_30_1388	NC_000023.11	79.141	326	64	4	10845	11168	104892021	104892344	1.2e-54	222
lac_30_1388	NC_000023.11	76.716	408	89	5	10854	11258	109648452	109648048	1.2e-54	222
lac_30_1388	NC_000023.11	76.212	433	95	7	10853	11280	131125447	131125876	1.2e-54	222
lac_30_1388	NC_000023.11	76.157	432	95	7	10854	11280	79207936	79208364	4.31e-54	220
lac_30_1388	NC_000023.11	76.047	430	99	4	10854	11280	85790985	85791413	4.31e-54	220
lac_30_1388	NC_000023.11	80.339	295	54	4	10854	11146	108280922	108280630	4.31e-54	220
lac_30_1388	NC_000023.11	76.267	434	91	9	10854	11280	121881283	121880855	4.31e-54	220
lac_30_1388	NC_000023.11	75.847	443	99	6	10854	11291	50490856	50491295	1.55e-53	219
lac_30_1388	NC_000023.11	76.499	417	89	8	10854	11264	52295696	52295283	1.55e-53	219
lac_30_1388	NC_000023.11	76.499	417	88	8	10854	11264	105075277	105075689	1.55e-53	219
lac_30_1388	NC_000023.11	76.442	416	90	6	10854	11264	130449742	130450154	1.55e-53	219
lac_30_1388	NC_000023.11	75.375	467	106	5	10854	11315	30012831	30012369	5.58e-53	217
lac_30_1388	NC_000023.11	76.812	414	78	15	10854	11258	36702434	36702838	5.58e-53	217
lac_30_1388	NC_000023.11	76.585	410	86	9	10854	11258	37561892	37561488	5.58e-53	217
lac_30_1388	NC_000023.11	80.137	292	54	4	10854	11143	24337213	24336924	2.01e-52	215
lac_30_1388	NC_000023.11	76.092	435	90	13	10854	11280	28956497	28956925	2.01e-52	215
lac_30_1388	NC_000023.11	75.926	432	96	6	10854	11280	55242046	55241618	2.01e-52	215
lac_30_1388	NC_000023.11	75.926	432	96	7	10854	11280	79902807	79902379	2.01e-52	215
lac_30_1388	NC_000023.11	75.926	432	96	7	10854	11280	84994026	84993598	2.01e-52	215
lac_30_1388	NC_000023.11	75.926	432	96	7	10854	11280	139991241	139991669	2.01e-52	215
lac_30_1388	NC_000023.11	75.982	433	94	9	10854	11280	155571762	155571334	2.01e-52	215
lac_30_1388	NC_000023.11	75.839	447	92	14	10854	11291	14685051	14685490	7.21e-52	213
lac_30_1388	NC_000023.11	75.319	470	102	8	10854	11315	31688897	31688434	7.21e-52	213
lac_30_1388	NC_000023.11	76.429	420	84	11	10854	11264	73301866	73302279	7.21e-52	213
lac_30_1388	NC_000023.11	75.926	432	94	10	10855	11280	78804615	78805042	7.21e-52	213
lac_30_1388	NC_000023.11	75.424	472	98	12	10854	11315	80654490	80654027	7.21e-52	213
lac_30_1388	NC_000023.11	76.202	416	91	7	10854	11264	82805026	82805438	7.21e-52	213
lac_30_1388	NC_000023.11	76.202	416	91	6	10854	11264	83754413	83754001	7.21e-52	213
lac_30_1388	NC_000023.11	76.202	416	91	6	10854	11264	120048621	120049033	7.21e-52	213
lac_30_1388	NC_000023.11	75.319	470	102	8	10854	11315	120187731	120187268	7.21e-52	213
lac_30_1388	NC_000023.11	79.932	294	56	3	10854	11146	132943786	132943495	7.21e-52	213
lac_30_1388	NC_000023.11	76.202	416	90	7	10854	11264	96811756	96812167	2.59e-51	211
lac_30_1388	NC_000023.11	79.661	295	56	4	10854	11146	11020206	11020498	9.33e-51	209
lac_30_1388	NC_000023.11	75.751	433	95	9	10854	11280	54668737	54668309	9.33e-51	209
lac_30_1388	NC_000023.11	79.725	291	57	2	10854	11143	56457437	56457726	9.33e-51	209
lac_30_1388	NC_000023.11	75.751	433	95	8	10854	11280	56950972	56951400	9.33e-51	209
lac_30_1388	NC_000023.11	79.661	295	56	4	10854	11146	80384352	80384060	9.33e-51	209
lac_30_1388	NC_000023.11	79.725	291	57	2	10854	11143	80889845	80890134	9.33e-51	209
lac_30_1388	NC_000023.11	75.581	430	101	4	10854	11280	85321370	85320942	9.33e-51	209
lac_30_1388	NC_000023.11	79.725	291	57	2	10854	11143	100869897	100870186	9.33e-51	209
lac_30_1388	NC_000023.11	79.795	292	55	4	10854	11143	130569906	130570195	9.33e-51	209
lac_30_1388	NC_000023.11	75	468	109	7	10854	11315	138077324	138076859	9.33e-51	209
lac_30_1388	NC_060947.1	76.596	470	96	8	10854	11315	66379078	66378615	7.11e-62	246
lac_30_1388	NC_060947.1	77.404	416	86	6	10854	11264	18858314	18858726	3.31e-60	241
lac_30_1388	NC_060947.1	77.404	416	86	6	10854	11264	48938131	48938543	3.31e-60	241
lac_30_1388	NC_060947.1	76.749	443	95	6	10854	11291	108282590	108282151	3.31e-60	241
lac_30_1388	NC_060947.1	77.163	416	87	7	10854	11264	11428349	11427937	1.54e-58	235
lac_30_1388	NC_060947.1	76.068	468	102	9	10854	11315	79374254	79373791	1.54e-58	235
lac_30_1388	NC_060947.1	77.053	414	88	6	10854	11264	16814846	16815255	1.99e-57	231
lac_30_1388	NC_060947.1	76.674	433	91	8	10854	11280	71529696	71530124	1.99e-57	231
lac_30_1388	NC_060947.1	76.62	432	93	8	10854	11280	87737327	87736899	1.99e-57	231
lac_30_1388	NC_060947.1	76.62	432	93	7	10854	11280	103379799	103380227	1.99e-57	231
lac_30_1388	NC_060947.1	76.62	432	93	6	10854	11280	110039163	110039591	1.99e-57	231
lac_30_1388	NC_060947.1	76.62	432	93	6	10854	11280	110780000	110779572	1.99e-57	231
lac_30_1388	NC_060947.1	76.62	432	93	6	10854	11280	129323897	129324325	1.99e-57	231
lac_30_1388	NC_060947.1	76.62	432	93	7	10854	11280	153437837	153437409	1.99e-57	231
lac_30_1388	NC_060947.1	76.351	444	95	8	10854	11291	17652378	17652817	7.16e-57	230
lac_30_1388	NC_060947.1	76.351	444	95	8	10854	11291	54342166	54342605	7.16e-57	230
lac_30_1388	NC_060947.1	75.957	470	99	8	10854	11315	137749713	137749250	7.16e-57	230
lac_30_1388	NC_060947.1	76.443	433	94	6	10853	11280	18729203	18728774	2.58e-56	228
lac_30_1388	NC_060947.1	76.978	417	84	11	10854	11263	37938813	37939224	2.58e-56	228
lac_30_1388	NC_060947.1	76.443	433	94	6	10853	11280	49337634	49338063	2.58e-56	228
lac_30_1388	NC_060947.1	76.443	433	94	6	10853	11280	53410842	53411271	2.58e-56	228
lac_30_1388	NC_060947.1	76.443	433	94	6	10853	11280	75626315	75625886	2.58e-56	228
lac_30_1388	NC_060947.1	76.443	433	94	6	10853	11280	119996839	119997268	2.58e-56	228
lac_30_1388	NC_060947.1	76.443	433	94	6	10853	11280	128840992	128840563	2.58e-56	228
lac_30_1388	NC_060947.1	76.443	433	93	8	10854	11280	94502418	94502847	9.26e-56	226
lac_30_1388	NC_060947.1	76.389	432	94	6	10854	11280	145922170	145921742	9.26e-56	226
lac_30_1388	NC_060947.1	76.072	443	98	6	10854	11291	11748831	11749270	3.33e-55	224
lac_30_1388	NC_060947.1	75.745	470	100	8	10854	11315	106452920	106452457	3.33e-55	224
lac_30_1388	NC_060947.1	76.212	433	95	7	10853	11280	55342705	55343134	1.2e-54	222
lac_30_1388	NC_060947.1	79.141	326	64	4	10845	11168	103323176	103323499	1.2e-54	222
lac_30_1388	NC_060947.1	76.716	408	89	5	10854	11258	108096242	108095838	1.2e-54	222
lac_30_1388	NC_060947.1	76.212	433	93	9	10854	11280	77662119	77661691	4.31e-54	220
lac_30_1388	NC_060947.1	76.047	430	99	4	10854	11280	84222096	84222524	4.31e-54	220
lac_30_1388	NC_060947.1	80.339	295	54	4	10854	11146	106718494	106718202	4.31e-54	220
lac_30_1388	NC_060947.1	76.267	434	91	9	10854	11280	120181235	120180807	4.31e-54	220
lac_30_1388	NC_060947.1	76.157	432	95	7	10854	11280	147603378	147602950	4.31e-54	220
lac_30_1388	NC_060947.1	75.847	443	99	6	10854	11291	49762286	49762725	1.55e-53	219
lac_30_1388	NC_060947.1	76.499	417	89	8	10854	11264	51567461	51567048	1.55e-53	219
lac_30_1388	NC_060947.1	76.442	416	90	6	10854	11264	68798940	68799352	1.55e-53	219
lac_30_1388	NC_060947.1	76.667	420	83	11	10854	11264	71735263	71735676	1.55e-53	219
lac_30_1388	NC_060947.1	75.901	444	97	8	10854	11291	114664887	114664448	1.55e-53	219
lac_30_1388	NC_060947.1	76.442	416	90	6	10854	11264	128769563	128769975	1.55e-53	219
lac_30_1388	NC_060947.1	75.375	467	106	5	10854	11315	29605011	29604549	5.58e-53	217
lac_30_1388	NC_060947.1	76.812	414	78	15	10854	11258	36298213	36298617	5.58e-53	217
lac_30_1388	NC_060947.1	76.585	410	86	9	10854	11258	36965448	36965044	5.58e-53	217
lac_30_1388	NC_060947.1	75.982	433	94	8	10854	11280	23921387	23920959	2.01e-52	215
lac_30_1388	NC_060947.1	76.092	435	90	13	10854	11280	28548487	28548915	2.01e-52	215
lac_30_1388	NC_060947.1	75.926	432	96	6	10854	11280	54535190	54534762	2.01e-52	215
lac_30_1388	NC_060947.1	75.676	444	100	7	10853	11291	74809583	74810023	2.01e-52	215
lac_30_1388	NC_060947.1	75.926	432	96	7	10854	11280	78335060	78334632	2.01e-52	215
lac_30_1388	NC_060947.1	75.926	432	96	7	10854	11280	83422494	83422066	2.01e-52	215
lac_30_1388	NC_060947.1	75.926	432	96	7	10854	11280	84722586	84723014	2.01e-52	215
lac_30_1388	NC_060947.1	75.926	432	96	7	10854	11280	138303172	138303600	2.01e-52	215
lac_30_1388	NC_060947.1	75.319	470	102	8	10854	11315	31287059	31286596	7.21e-52	213
lac_30_1388	NC_060947.1	75.926	432	94	10	10855	11280	77241444	77241871	7.21e-52	213
lac_30_1388	NC_060947.1	76.202	416	91	7	10854	11264	81236981	81237393	7.21e-52	213
lac_30_1388	NC_060947.1	76.202	416	91	6	10854	11264	82187987	82187575	7.21e-52	213
lac_30_1388	NC_060947.1	76.202	416	91	6	10854	11264	118423780	118424192	7.21e-52	213
lac_30_1388	NC_060947.1	75.319	470	102	8	10854	11315	118562790	118562327	7.21e-52	213
lac_30_1388	NC_060947.1	79.932	294	56	3	10854	11146	131268500	131268209	7.21e-52	213
lac_30_1388	NC_060947.1	76.202	416	90	7	10854	11264	95251059	95251470	2.59e-51	211
lac_30_1388	NC_060947.1	79.661	295	56	4	10854	11146	10602684	10602976	9.33e-51	209
lac_30_1388	NC_060947.1	75.751	433	95	9	10854	11280	34017780	34017352	9.33e-51	209
lac_30_1388	NC_060947.1	75.751	433	95	9	10854	11280	53959605	53959177	9.33e-51	209
lac_30_1388	NC_060947.1	79.725	291	57	2	10854	11143	55750766	55751055	9.33e-51	209
lac_30_1388	NC_060947.1	75.751	433	95	8	10854	11280	56249804	56250232	9.33e-51	209
lac_30_1388	NC_060947.1	79.661	295	56	4	10854	11146	78817066	78816774	9.33e-51	209
lac_30_1388	NC_060947.1	79.725	291	57	2	10854	11143	79323628	79323917	9.33e-51	209
lac_30_1388	NC_060947.1	75.581	430	101	4	10854	11280	83749890	83749462	9.33e-51	209
lac_30_1388	NC_060947.1	79.725	291	57	2	10854	11143	99312553	99312842	9.33e-51	209
lac_30_1388	NC_060947.1	75	468	109	7	10854	11315	136387774	136387309	9.33e-51	209
lac_30_1388	NC_000011.10	76.852	432	92	7	10854	11280	27942989	27942561	4.28e-59	237
lac_30_1388	NC_000011.10	76.683	416	88	8	10854	11264	31908755	31908344	1.2e-54	222
lac_30_1388	NC_000011.10	76.267	434	91	10	10854	11280	2636420	2636848	4.31e-54	220
lac_30_1388	NC_000011.10	76.157	432	95	8	10854	11280	14848266	14847838	4.31e-54	220
lac_30_1388	NC_000011.10	76.212	433	94	8	10854	11280	29419395	29418966	4.31e-54	220
lac_30_1388	NC_000011.10	76.212	433	94	8	10854	11280	32943469	32943898	4.31e-54	220
lac_30_1388	NC_000011.10	75.636	472	97	11	10854	11315	6730898	6730435	1.55e-53	219
lac_30_1388	NC_000011.10	76.018	442	94	10	10854	11290	40041956	40041522	1.55e-53	219
lac_30_1388	NC_000011.10	75.319	470	102	9	10854	11315	16145278	16144815	7.21e-52	213
lac_30_1388	NC_000011.10	76.225	408	91	6	10854	11258	24221013	24220609	2.59e-51	211
lac_30_1388	NC_000011.10	76.225	408	91	5	10854	11258	39800378	39799974	2.59e-51	211
lac_30_1388	NC_000011.10	79.661	295	56	4	10854	11146	7768067	7767775	9.33e-51	209
lac_30_1388	NC_000011.10	75.694	432	97	8	10854	11280	22525430	22525858	9.33e-51	209
lac_30_1388	NC_000011.10	75.581	430	101	4	10854	11280	31547914	31547486	9.33e-51	209
lac_30_1388	NC_000011.10	79.725	291	57	2	10854	11143	35756741	35757030	9.33e-51	209
lac_30_1388	NC_060935.1	76.852	432	92	7	10854	11280	28083669	28083241	4.28e-59	237
lac_30_1388	NC_060935.1	76.674	433	91	8	10854	11280	47151381	47151809	1.99e-57	231
lac_30_1388	NC_060935.1	76.867	415	90	5	10854	11264	48357520	48357932	7.16e-57	230
lac_30_1388	NC_060935.1	76.443	433	94	6	10853	11280	82094389	82093960	2.58e-56	228
lac_30_1388	NC_060935.1	75.699	465	103	9	10854	11312	63100527	63100987	3.33e-55	224
lac_30_1388	NC_060935.1	76.126	444	96	8	10854	11291	74221023	74221462	3.33e-55	224
lac_30_1388	NC_060935.1	76.794	418	85	11	10854	11264	98350709	98351121	3.33e-55	224
lac_30_1388	NC_060935.1	76.683	416	88	8	10854	11264	32044534	32044123	1.2e-54	222
lac_30_1388	NC_060935.1	76.212	433	95	6	10853	11280	49018857	49019286	1.2e-54	222
lac_30_1388	NC_060935.1	76.212	433	95	6	10853	11280	87283405	87283834	1.2e-54	222
lac_30_1388	NC_060935.1	76.157	432	95	8	10854	11280	14944635	14944207	4.31e-54	220
lac_30_1388	NC_060935.1	76.212	433	94	8	10854	11280	29554270	29553841	4.31e-54	220
lac_30_1388	NC_060935.1	76.322	435	90	11	10854	11280	84301352	84301781	4.31e-54	220
lac_30_1388	NC_060935.1	76.212	433	93	9	10854	11280	91605265	91604837	4.31e-54	220
lac_30_1388	NC_060935.1	75.636	472	97	11	10854	11315	6789336	6788873	1.55e-53	219
lac_30_1388	NC_060935.1	76.018	442	94	10	10854	11290	40188481	40188047	1.55e-53	219
lac_30_1388	NC_060935.1	76.555	418	86	11	10854	11264	60554716	60554304	1.55e-53	219
lac_30_1388	NC_060935.1	75.847	443	99	7	10854	11291	90897359	90896920	1.55e-53	219
lac_30_1388	NC_060935.1	75.982	433	96	6	10853	11280	55471320	55471749	5.58e-53	217
lac_30_1388	NC_060935.1	76.037	434	92	10	10854	11280	2725770	2726198	2.01e-52	215
lac_30_1388	NC_060935.1	75.814	430	100	4	10854	11280	31683755	31683327	2.01e-52	215
lac_30_1388	NC_060935.1	76.037	434	93	10	10854	11280	33079060	33079489	2.01e-52	215
lac_30_1388	NC_060935.1	75.926	432	96	7	10854	11280	66089117	66088689	2.01e-52	215
lac_30_1388	NC_060935.1	75.319	470	102	9	10854	11315	16243217	16242754	7.21e-52	213
lac_30_1388	NC_060935.1	75.621	443	100	6	10854	11291	50400490	50400051	7.21e-52	213
lac_30_1388	NC_060935.1	79.932	294	56	3	10854	11146	96918325	96918034	7.21e-52	213
lac_30_1388	NC_060935.1	76.225	408	91	6	10854	11258	24345266	24344862	2.59e-51	211
lac_30_1388	NC_060935.1	80	290	54	4	10854	11141	82107146	82106859	2.59e-51	211
lac_30_1388	NC_060935.1	79.661	295	56	4	10854	11146	7826429	7826137	9.33e-51	209
lac_30_1388	NC_060935.1	79.725	291	57	2	10854	11143	35895504	35895793	9.33e-51	209
lac_30_1388	NC_060935.1	79.795	292	55	4	10854	11143	48686013	48686302	9.33e-51	209
lac_30_1388	NC_060935.1	75.694	432	97	7	10854	11280	63064491	63064919	9.33e-51	209
lac_30_1388	NC_060935.1	75.694	432	97	7	10854	11280	100007196	100006768	9.33e-51	209
lac_30_1388	NC_060935.1	79.725	291	57	2	10854	11143	101690227	101690516	9.33e-51	209
lac_30_1388	NC_060935.1	79.73	296	54	6	10854	11146	113670854	113670562	9.33e-51	209
lac_30_1388	NC_000019.10	76.852	432	92	6	10854	11280	32849959	32849531	4.28e-59	237
lac_30_1388	NC_000019.10	76.798	431	93	6	10854	11280	32589747	32590174	1.54e-58	235
lac_30_1388	NC_000019.10	76.674	433	92	8	10854	11280	37120401	37119972	1.99e-57	231
lac_30_1388	NC_000019.10	76.923	416	88	6	10854	11264	15491642	15492054	7.16e-57	230
lac_30_1388	NC_000019.10	76.389	432	94	6	10854	11280	8798080	8798508	9.26e-56	226
lac_30_1388	NC_000019.10	76.389	432	92	9	10854	11280	24408154	24408580	3.33e-55	224
lac_30_1388	NC_000019.10	76.157	432	95	7	10854	11280	36700158	36700586	4.31e-54	220
lac_30_1388	NC_000019.10	76.442	416	90	7	10854	11264	20895193	20895605	1.55e-53	219
lac_30_1388	NC_000019.10	75.48	469	102	8	10854	11315	20844919	20844457	5.58e-53	217
lac_30_1388	NC_060943.1	76.852	432	92	6	10854	11280	35368687	35368259	4.28e-59	237
lac_30_1388	NC_060943.1	76.798	431	93	6	10854	11280	35108512	35108939	1.54e-58	235
lac_30_1388	NC_060943.1	76.674	433	92	8	10854	11280	39795371	39794942	1.99e-57	231
lac_30_1388	NC_060943.1	76.923	416	88	6	10854	11264	15616654	15617066	7.16e-57	230
lac_30_1388	NC_060943.1	76.389	432	94	6	10854	11280	8909019	8909447	9.26e-56	226
lac_30_1388	NC_060943.1	76.389	432	92	9	10854	11280	24558327	24558753	3.33e-55	224
lac_30_1388	NC_060943.1	76.157	432	95	7	10854	11280	39375441	39375869	4.31e-54	220
lac_30_1388	NC_060943.1	76.442	416	90	7	10854	11264	21033150	21033562	1.55e-53	219
lac_30_1388	NC_000008.11	76.11	473	93	14	10854	11315	134671531	134671068	7.16e-57	230
lac_30_1388	NC_000008.11	76.443	433	94	6	10853	11280	8474653	8474224	2.58e-56	228
lac_30_1388	NC_000008.11	76.351	444	94	9	10854	11291	104960932	104961370	2.58e-56	228
lac_30_1388	NC_000008.11	76.389	432	94	7	10854	11280	21829508	21829080	9.26e-56	226
lac_30_1388	NC_000008.11	76.552	435	88	13	10854	11280	57664698	57665126	9.26e-56	226
lac_30_1388	NC_000008.11	76.389	432	94	7	10854	11280	68747162	68746734	9.26e-56	226
lac_30_1388	NC_000008.11	76.498	434	90	11	10854	11280	121331019	121331447	9.26e-56	226
lac_30_1388	NC_000008.11	76.683	416	89	6	10854	11264	53782777	53783189	3.33e-55	224
lac_30_1388	NC_000008.11	76.212	433	95	7	10853	11280	26399346	26398917	1.2e-54	222
lac_30_1388	NC_000008.11	76.212	433	95	6	10853	11280	87324037	87324466	1.2e-54	222
lac_30_1388	NC_000008.11	76.267	434	93	8	10853	11280	95554470	95554899	1.2e-54	222
lac_30_1388	NC_000008.11	76.267	434	93	9	10853	11280	97299394	97298965	1.2e-54	222
lac_30_1388	NC_000008.11	76.739	417	85	10	10854	11264	108502533	108502943	1.2e-54	222
lac_30_1388	NC_000008.11	76.773	409	87	7	10854	11258	128805142	128804738	1.2e-54	222
lac_30_1388	NC_000008.11	80.479	292	53	4	10854	11143	6088007	6088296	4.31e-54	220
lac_30_1388	NC_000008.11	80.272	294	56	2	10854	11146	47022520	47022228	4.31e-54	220
lac_30_1388	NC_000008.11	76.212	433	93	9	10854	11280	61847233	61847661	4.31e-54	220
lac_30_1388	NC_000008.11	76.157	432	95	7	10854	11280	70812219	70811791	4.31e-54	220
lac_30_1388	NC_000008.11	80.412	291	55	2	10854	11143	99666586	99666297	4.31e-54	220
lac_30_1388	NC_000008.11	76.102	431	97	5	10854	11280	109822559	109822131	4.31e-54	220
lac_30_1388	NC_000008.11	76.212	433	93	9	10854	11280	142881278	142880850	4.31e-54	220
lac_30_1388	NC_000008.11	75.901	444	97	8	10854	11291	1718763	1718324	1.55e-53	219
lac_30_1388	NC_000008.11	75.847	443	99	6	10854	11291	74254321	74253882	1.55e-53	219
lac_30_1388	NC_000008.11	75.584	471	99	11	10854	11315	133867282	133866819	1.55e-53	219
lac_30_1388	NC_000008.11	76.499	417	87	9	10854	11264	56262620	56263031	5.58e-53	217
lac_30_1388	NC_000008.11	76.037	434	94	9	10853	11280	98618242	98617813	5.58e-53	217
lac_30_1388	NC_000008.11	80.069	291	56	2	10854	11143	3273167	3273456	2.01e-52	215
lac_30_1388	NC_000008.11	75.621	443	100	6	10854	11291	9660515	9660076	7.21e-52	213
lac_30_1388	NC_000008.11	76.092	435	89	12	10854	11280	57323181	57323608	7.21e-52	213
lac_30_1388	NC_000008.11	80.069	291	55	3	10854	11143	76109260	76108972	7.21e-52	213
lac_30_1388	NC_000008.11	75.814	430	98	5	10854	11280	97591816	97592242	7.21e-52	213
lac_30_1388	NC_000008.11	76.316	418	87	8	10854	11264	107714163	107714575	7.21e-52	213
lac_30_1388	NC_000008.11	76.202	416	90	7	10854	11264	36410352	36410763	2.59e-51	211
lac_30_1388	NC_000008.11	75.751	433	97	7	10853	11280	75446209	75445780	2.59e-51	211
lac_30_1388	NC_000008.11	75.751	433	97	6	10853	11280	135879653	135879224	2.59e-51	211
lac_30_1388	NC_000008.11	75.319	470	99	11	10854	11315	6385570	6385110	9.33e-51	209
lac_30_1388	NC_000008.11	79.795	292	55	4	10854	11143	16429724	16430013	9.33e-51	209
lac_30_1388	NC_000008.11	79.592	294	58	2	10854	11146	31443302	31443010	9.33e-51	209
lac_30_1388	NC_000008.11	76.341	410	85	10	10854	11257	55480329	55479926	9.33e-51	209
lac_30_1388	NC_000008.11	75.372	471	97	13	10854	11315	55575187	55574727	9.33e-51	209
lac_30_1388	NC_000008.11	79.661	295	56	4	10854	11146	108680444	108680152	9.33e-51	209
lac_30_1388	NC_000008.11	79.661	295	56	4	10854	11146	112534958	112534666	9.33e-51	209
lac_30_1388	NC_000008.11	75.694	432	97	6	10854	11280	141261153	141260725	9.33e-51	209
lac_30_1388	NC_060932.1	76.404	445	93	10	10854	11291	135789359	135788920	7.16e-57	230
lac_30_1388	NC_060932.1	76.443	433	94	6	10853	11280	11268744	11269173	2.58e-56	228
lac_30_1388	NC_060932.1	76.351	444	94	9	10854	11291	106088397	106088835	2.58e-56	228
lac_30_1388	NC_060932.1	76.389	432	94	7	10854	11280	22103325	22102897	9.26e-56	226
lac_30_1388	NC_060932.1	76.552	435	88	13	10854	11280	58086084	58086512	9.26e-56	226
lac_30_1388	NC_060932.1	76.389	432	94	7	10854	11280	69173863	69173435	9.26e-56	226
lac_30_1388	NC_060932.1	76.498	434	90	11	10854	11280	122461210	122461638	9.26e-56	226
lac_30_1388	NC_060932.1	76.683	416	89	6	10854	11264	54160171	54160583	3.33e-55	224
lac_30_1388	NC_060932.1	75.796	471	98	10	10854	11315	101982229	101981766	3.33e-55	224
lac_30_1388	NC_060932.1	76.212	433	95	7	10853	11280	26675911	26675482	1.2e-54	222
lac_30_1388	NC_060932.1	76.212	433	95	6	10853	11280	88447373	88447802	1.2e-54	222
lac_30_1388	NC_060932.1	76.267	434	93	8	10853	11280	96679444	96679873	1.2e-54	222
lac_30_1388	NC_060932.1	76.773	409	87	7	10854	11258	129930020	129929616	1.2e-54	222
lac_30_1388	NC_060932.1	80.412	291	55	2	10854	11143	3027416	3027705	4.31e-54	220
lac_30_1388	NC_060932.1	80.272	294	56	2	10854	11146	47398297	47398005	4.31e-54	220
lac_30_1388	NC_060932.1	76.157	432	95	7	10854	11280	71240840	71240412	4.31e-54	220
lac_30_1388	NC_060932.1	80.412	291	55	2	10854	11143	100791545	100791256	4.31e-54	220
lac_30_1388	NC_060932.1	76.102	431	97	5	10854	11280	110951155	110950727	4.31e-54	220
lac_30_1388	NC_060932.1	76.212	433	93	9	10854	11280	144024613	144024185	4.31e-54	220
lac_30_1388	NC_060932.1	75.901	444	97	8	10854	11291	1497425	1496986	1.55e-53	219
lac_30_1388	NC_060932.1	75.847	443	99	6	10854	11291	74683581	74683142	1.55e-53	219
lac_30_1388	NC_060932.1	76.047	430	97	5	10854	11280	98717299	98717725	1.55e-53	219
lac_30_1388	NC_060932.1	76.555	418	86	8	10854	11264	108842698	108843110	1.55e-53	219
lac_30_1388	NC_060932.1	75.584	471	99	11	10854	11315	134991287	134990824	1.55e-53	219
lac_30_1388	NC_060932.1	76.499	417	87	9	10854	11264	56639597	56640008	5.58e-53	217
lac_30_1388	NC_060932.1	76.037	434	94	9	10853	11280	99743370	99742941	5.58e-53	217
lac_30_1388	NC_060932.1	76.499	417	86	10	10854	11264	109630978	109631388	5.58e-53	217
lac_30_1388	NC_060932.1	75.926	432	96	7	10854	11280	23587462	23587034	2.01e-52	215
lac_30_1388	NC_060932.1	79.932	294	57	2	10854	11146	31724505	31724213	2.01e-52	215
lac_30_1388	NC_060932.1	75.926	432	96	6	10854	11280	55680812	55681240	2.01e-52	215
lac_30_1388	NC_060932.1	75.926	432	96	6	10854	11280	96923163	96923591	2.01e-52	215
lac_30_1388	NC_060932.1	76.202	416	91	6	10854	11264	10083449	10083861	7.21e-52	213
lac_30_1388	NC_060932.1	76.092	435	89	12	10854	11280	57744722	57745149	7.21e-52	213
lac_30_1388	NC_060932.1	80.069	291	55	3	10854	11143	76538870	76538582	7.21e-52	213
lac_30_1388	NC_060932.1	75.926	432	95	8	10854	11280	88610252	88609825	7.21e-52	213
lac_30_1388	NC_060932.1	76.202	416	90	7	10854	11264	36686403	36686814	2.59e-51	211
lac_30_1388	NC_060932.1	75.372	471	98	12	10854	11315	55952457	55951996	2.59e-51	211
lac_30_1388	NC_060932.1	79.795	292	55	4	10854	11143	16697305	16697594	9.33e-51	209
lac_30_1388	NC_060932.1	79.725	291	57	2	10854	11143	62271242	62271531	9.33e-51	209
lac_30_1388	NC_060932.1	79.661	295	56	4	10854	11146	91502922	91502630	9.33e-51	209
lac_30_1388	NC_060932.1	79.661	295	56	4	10854	11146	109808932	109808640	9.33e-51	209
lac_30_1388	NC_060932.1	79.661	295	56	4	10854	11146	113659964	113659672	9.33e-51	209
lac_30_1388	NC_060932.1	75.694	432	97	6	10854	11280	142382625	142382197	9.33e-51	209
lac_30_1388	NC_000022.11	76.351	444	95	8	10854	11291	15619160	15618721	7.16e-57	230
lac_30_1388	NC_000022.11	76.334	431	95	6	10854	11280	16238964	16238537	3.33e-55	224
lac_30_1388	NC_000022.11	79.661	295	56	4	10854	11146	34792615	34792323	9.33e-51	209
lac_30_1388	NC_060946.1	76.351	444	95	8	10854	11291	16193137	16192698	7.16e-57	230
lac_30_1388	NC_060946.1	76.334	431	95	6	10854	11280	16815059	16814632	3.33e-55	224
lac_30_1388	NC_060946.1	76.212	433	95	6	10853	11280	35010297	35010726	1.2e-54	222
lac_30_1388	NC_060946.1	80	295	55	4	10854	11146	35251436	35251144	2.01e-52	215
lac_30_1389	NC_000011.10	81.15	939	141	24	2269	3196	30899532	30900445	0	721
lac_30_1389	NC_060935.1	81.15	939	141	24	2269	3196	31033827	31034740	0	721
lac_30_1404	X94372.1	90.361	166	16	0	4517	4682	3549	3714	7.07e-54	219
lac_30_1404	Y09885.1	90.361	166	16	0	4517	4682	2020	2185	7.07e-54	219
lac_30_1409	NC_000022.11	90.857	175	15	1	407	581	19508694	19508521	5.55e-59	233
lac_30_1409	NC_060946.1	90.857	175	15	1	407	581	19885536	19885363	5.55e-59	233
lac_30_1423	X94372.1	93.631	157	5	3	2370	2521	3705	3549	4.69e-57	230
lac_30_1423	Y09885.1	93.631	157	5	3	2370	2521	2176	2020	4.69e-57	230
lac_30_1433	NC_000023.11	80.764	759	110	25	1805	2539	15221541	15222287	6.94e-157	560
lac_30_1433	NC_060947.1	80.764	759	110	25	1805	2539	14803600	14804346	6.94e-157	560
lac_30_1446	NC_060932.1	88.502	287	28	5	2698	2981	21882300	21882016	5.31e-91	342
lac_30_1446	NC_000008.11	82.118	425	49	13	2698	3101	21611126	21610708	6.87e-90	339
lac_30_1464	NC_000023.11	77.155	464	79	20	455	911	52295289	52295732	3.65e-62	244
lac_30_1469	NC_000008.11	77.533	454	85	13	3524	3966	77604432	77603985	1.4e-65	257
lac_30_1469	NC_000008.11	84.19	253	38	2	3710	3961	50510365	50510114	1.09e-61	244
lac_30_1469	NC_000008.11	84.19	253	32	6	3713	3961	46754557	46754309	5.07e-60	239
lac_30_1469	NC_000008.11	76.749	443	86	13	3524	3955	103550971	103551407	8.49e-58	231
lac_30_1469	NC_000008.11	83.004	253	41	2	3710	3961	40140669	40140418	1.1e-56	228
lac_30_1469	NC_000008.11	76.392	449	88	14	3524	3961	106965196	106964755	3.95e-56	226
lac_30_1469	NC_060932.1	77.533	454	85	13	3524	3966	78036173	78035726	1.4e-65	257
lac_30_1469	NC_060932.1	84.19	253	38	2	3710	3961	50884072	50883821	1.09e-61	244
lac_30_1469	NC_060932.1	84.19	253	32	6	3713	3961	47130392	47130144	5.07e-60	239
lac_30_1469	NC_060932.1	76.749	443	86	13	3524	3955	104678566	104679002	8.49e-58	231
lac_30_1469	NC_060932.1	83.004	253	41	2	3710	3961	40417609	40417358	1.1e-56	228
lac_30_1469	NC_060932.1	76.392	449	88	14	3524	3961	108092978	108092537	3.95e-56	226
lac_30_1469	NC_000011.10	83.794	253	39	2	3710	3961	36642570	36642821	5.07e-60	239
lac_30_1469	NC_060935.1	83.794	253	39	2	3710	3961	36785754	36786005	5.07e-60	239
lac_30_1469	NC_000019.10	82.869	251	41	2	3712	3961	41037802	41038051	1.42e-55	224
lac_30_1469	NC_060943.1	82.869	251	41	2	3712	3961	43858705	43858954	1.42e-55	224
lac_30_1473	NC_060935.1	80.915	1289	189	38	3944	5198	83419977	83418712	0	965
lac_30_1473	NC_060935.1	90.95	442	33	6	3139	3574	83420882	83420442	5.69e-165	588
lac_30_1473	NC_060935.1	80.455	440	63	19	6443	6870	83417082	83416654	1.07e-82	315
lac_30_1474	X94372.1	90.419	167	14	2	3328	3494	3549	3713	1.33e-53	219
lac_30_1474	Y09885.1	90.419	167	14	2	3328	3494	2020	2184	1.33e-53	219
lac_30_1483	X94372.1	88.043	184	16	6	1718	1900	3726	3548	3.94e-52	213
lac_30_1483	Y09885.1	88.043	184	16	6	1718	1900	2197	2019	3.94e-52	213
lac_30_1492	X94372.1	91.925	161	11	2	3246	3406	3726	3568	1.41e-55	224
lac_30_1492	Y09885.1	91.925	161	11	2	3246	3406	2197	2039	1.41e-55	224
lac_30_1495	NC_060935.1	78.899	872	122	31	6375	7198	114254055	114254912	7.41e-149	534
lac_30_1495	NC_060935.1	93.939	264	16	0	356	619	114247895	114248158	2.82e-108	399
lac_30_1495	NC_060935.1	89.573	211	22	0	4754	4964	114252487	114252697	8.29e-69	268
lac_30_1537	NC_000011.10	75.367	613	144	6	4617	5226	8519831	8520439	4.85e-75	289
lac_30_1537	NC_060935.1	75.367	613	144	6	4617	5226	8601321	8601929	4.85e-75	289
lac_30_1537	NC_060935.1	77.162	451	100	3	4645	5094	50400078	50400526	3.8e-66	259
lac_30_1537	NC_060932.1	75.163	612	147	4	4617	5226	23922842	23922234	2.26e-73	283
lac_30_1537	NC_060932.1	78.049	451	96	2	4645	5094	36763336	36762888	8.12e-73	281
lac_30_1537	NC_060932.1	76.827	479	108	2	4617	5094	43667932	43667456	2.27e-68	267
lac_30_1537	NC_060932.1	77.057	401	87	5	4828	5226	43537254	43536857	3.86e-56	226
lac_30_1537	NC_060932.1	75.737	441	100	7	4768	5205	39404331	39403895	8.35e-53	215
lac_30_1537	NC_000008.11	78.049	451	96	2	4645	5094	36487286	36486838	8.12e-73	281
lac_30_1537	NC_000008.11	76.827	479	108	2	4617	5094	43393732	43393256	2.27e-68	267
lac_30_1537	NC_000008.11	71.068	1189	306	36	4055	5226	43263814	43262647	4.92e-65	255
lac_30_1537	NC_000008.11	76.409	479	108	4	4617	5094	23647866	23647392	1.77e-64	254
lac_30_1537	NC_000008.11	75.737	441	100	7	4768	5205	39127193	39126757	8.35e-53	215
lac_30_1537	NC_000023.11	75.458	546	128	6	4684	5227	144196895	144196354	1.06e-66	261
lac_30_1537	NC_000023.11	74.183	612	153	4	4617	5226	65227871	65228479	2.29e-63	250
lac_30_1537	NC_000023.11	75.758	462	109	3	4617	5077	55400010	55400469	2.98e-57	230
lac_30_1537	NC_060947.1	75.458	546	128	6	4684	5227	142501973	142501432	1.06e-66	261
lac_30_1537	NC_060947.1	74.183	612	153	4	4617	5226	63653394	63654002	2.29e-63	250
lac_30_1537	NC_060947.1	75.758	462	109	3	4617	5077	54693181	54693640	2.98e-57	230
lac_30_1537	NC_060946.1	76.242	463	107	3	4633	5094	6309300	6308840	3.83e-61	243
lac_30_1565	NC_060935.1	81.063	301	46	9	1925	2218	79535410	79535706	4.1e-57	230
lac_30_1585	NC_000008.11	74.618	524	117	14	6345	6862	46754562	46754049	2.88e-53	217
lac_30_1585	NC_060932.1	82.171	258	39	7	6345	6599	47130397	47130144	1.04e-52	215
lac_30_1642	NC_060935.1	92.72	261	15	3	499	756	119327461	119327720	4.48e-101	374
lac_30_1642	NC_060935.1	80.036	556	62	30	1170	1700	119328278	119328809	7.5e-99	366
lac_30_1650	NC_060947.1	73.386	759	176	22	1743	2487	100479540	100480286	4.89e-66	259
lac_30_1650	NC_060947.1	76.906	459	84	20	1771	2216	51567048	51567497	1.77e-60	241
lac_30_1650	NC_000023.11	75.087	578	121	20	1743	2307	102034916	102035483	1.06e-62	248
lac_30_1650	NC_000023.11	77.174	460	81	22	1771	2216	52295283	52295732	3.81e-62	246
lac_30_1650	NC_000008.11	76.278	489	92	19	1743	2216	46800797	46801276	6.37e-60	239
lac_30_1650	NC_000008.11	76.149	457	91	15	1771	2216	3680553	3681002	1.78e-55	224
lac_30_1650	NC_060932.1	76.278	489	92	19	1743	2216	47176605	47177084	6.37e-60	239
lac_30_1650	NC_000019.10	76.754	456	87	17	1771	2216	20228845	20229291	2.29e-59	237
lac_30_1650	NC_060943.1	76.754	456	87	17	1771	2216	20366350	20366796	2.29e-59	237
lac_30_1650	NC_060935.1	76	450	88	17	1778	2216	48941277	48941717	1.07e-52	215
lac_30_1654	X94372.1	91.195	159	11	2	3248	3405	3705	3549	2.2e-52	213
lac_30_1654	Y09885.1	91.195	159	11	2	3248	3405	2176	2020	2.2e-52	213
lac_30_1668	X94372.1	93.151	146	9	1	1722	1866	3712	3567	4.61e-52	213
lac_30_1668	Y09885.1	93.151	146	9	1	1722	1866	2183	2038	4.61e-52	213
lac_30_1712	X94372.1	91.139	158	11	3	128	283	3550	3706	3.82e-52	211
lac_30_1712	Y09885.1	91.139	158	11	3	128	283	2021	2177	3.82e-52	211
lac_30_1741	NC_000011.10	80	450	69	14	1477	1911	38988868	38988425	2.44e-82	313
lac_30_1741	NC_060935.1	80	450	69	14	1477	1911	39135487	39135044	2.44e-82	313
lac_30_1769	V00711.1	80.13	7514	1322	140	10	7432	9028	1595	0	5446
lac_30_1769	X14848.1	78.888	7536	1363	184	7	7432	9008	1591	0	4892
lac_30_1769	X63726.1	77.26	4138	848	78	5	4090	9981	5885	0	2342
lac_30_1769	X63726.1	78.513	2569	450	87	4919	7430	5048	2525	0	1592
lac_30_1769	V00654.1	77.747	2557	481	74	4919	7430	4469	1956	0	1489
lac_30_1769	X93334.1	75.902	2743	594	51	1388	4092	7645	4932	0	1341
lac_30_1769	X93334.1	75.753	2590	513	101	4895	7429	4118	1589	0	1197
lac_30_1769	X93335.1	76.861	2364	447	82	5115	7429	3903	1591	0	1243
lac_30_1769	V00662.1	75.81	2592	508	103	4895	7429	4694	2165	0	1203
lac_30_1769	Y18001.1	76.371	2370	454	90	5115	7430	3904	1587	0	1177
lac_30_1769	X93347.1	76.237	2365	465	84	5115	7432	3896	1582	0	1164
lac_30_1769	NC_000023.11	75.727	2373	452	101	5113	7430	55180153	55182456	0	1077
lac_30_1769	NC_060947.1	75.727	2373	452	101	5113	7430	54473295	54475598	0	1077
lac_30_1769	NC_060935.1	73.782	2361	451	122	5115	7430	103411130	103413367	0	776
lac_30_1769	NC_060935.1	75.574	827	162	35	6624	7429	10592362	10593169	6.29e-100	372
lac_30_1769	NC_000008.11	73.274	2230	443	125	5262	7430	33015097	33012960	0	675
lac_30_1769	NC_000008.11	78.607	402	62	20	6935	7323	76202139	76201749	1.43e-61	244
lac_30_1769	NC_060932.1	73.274	2230	443	125	5262	7430	33285203	33283066	0	675
lac_30_1769	NC_060932.1	78.607	402	62	20	6935	7323	76631764	76631374	1.43e-61	244
lac_30_1769	X72965.1	76.937	1097	227	24	4919	6002	1092	9	7.37e-169	601
lac_30_1769	Y18134.1	72.871	1644	364	69	5115	6703	4039	2423	1.67e-135	490
lac_30_1769	NC_000011.10	75.574	827	162	35	6624	7429	10507887	10508694	6.29e-100	372
lac_30_1769	Y16067.1	80.741	405	56	19	6296	6688	16689	16295	3.9e-77	296
lac_30_1779	X94372.1	88.043	184	15	4	306	486	3549	3728	9.53e-52	211
lac_30_1779	Y09885.1	88.043	184	15	4	306	486	2020	2199	9.53e-52	211
lac_30_1802	X94372.1	90.798	163	11	4	3436	3598	3706	3548	6.26e-53	215
lac_30_1802	Y09885.1	90.798	163	11	4	3436	3598	2177	2019	6.26e-53	215
lac_30_1817	NC_000008.11	75.813	2613	456	133	4431	6921	63905714	63903156	0	1162
lac_30_1817	NC_000008.11	90.173	519	48	3	9048	9564	63900923	63900406	0	673
lac_30_1817	NC_000008.11	85.266	414	55	5	7	415	63913677	63913265	9.76e-115	422
lac_30_1817	NC_000008.11	87.156	218	24	3	8412	8627	63901566	63901351	2.27e-61	244
lac_30_1817	NC_060932.1	75.813	2613	456	133	4431	6921	64330973	64328415	0	1162
lac_30_1817	NC_060932.1	90.173	519	48	3	9048	9564	64326182	64325665	0	673
lac_30_1817	NC_060932.1	85.266	414	55	5	7	415	64338936	64338524	9.76e-115	422
lac_30_1817	NC_060932.1	87.156	218	24	3	8412	8627	64326825	64326610	2.27e-61	244
lac_30_1823	NC_000008.11	74.802	758	172	16	2220	2971	46754779	46754035	2.83e-85	324
lac_30_1823	NC_000008.11	73.092	747	167	31	2239	2965	63757719	63756987	1.36e-58	235
lac_30_1823	NC_060932.1	74.538	758	174	16	2220	2971	47130614	47129870	6.13e-82	313
lac_30_1823	NC_060932.1	73.092	747	167	31	2239	2965	64182977	64182245	1.36e-58	235
lac_30_1827	X94372.1	95	140	7	0	414	553	3565	3704	1.87e-54	220
lac_30_1827	Y09885.1	95	140	7	0	414	553	2036	2175	1.87e-54	220
lac_30_1868	NC_000008.11	84.615	702	95	12	1921	2618	136416128	136416820	0	686
lac_30_1868	NC_060932.1	84.615	702	95	12	1921	2618	137532226	137532918	0	686
lac_30_1879	NC_000023.11	86.896	1076	119	17	3116	4175	133818574	133817505	0	1186
lac_30_1879	NC_000023.11	85.787	591	72	10	3594	4175	133814881	133815468	1.76e-173	616
lac_30_1879	NC_060947.1	86.896	1076	119	17	3116	4175	132143686	132142617	0	1186
lac_30_1879	NC_060947.1	85.787	591	72	10	3594	4175	132139993	132140580	1.76e-173	616
lac_30_1916	NC_060947.1	75.159	785	165	22	6568	7330	48938504	48937728	6.72e-91	342
lac_30_1916	NC_060947.1	75.096	779	164	21	6559	7316	100479598	100480367	3.13e-89	337
lac_30_1916	NC_060947.1	79.577	426	76	10	6559	6978	51567078	51567498	1.91e-76	294
lac_30_1916	NC_060947.1	80.723	332	57	5	6651	6978	77465934	77465606	1.16e-63	252
lac_30_1916	NC_060947.1	76.84	462	96	11	6568	7024	104107575	104107120	4.19e-63	250
lac_30_1916	NC_060947.1	77.494	431	87	8	6599	7024	109101927	109102352	4.19e-63	250
lac_30_1916	NC_060947.1	76.113	494	97	20	6557	7039	54357299	54356816	9.07e-60	239
lac_30_1916	NC_060947.1	75.862	493	102	10	6557	7036	72996994	72997482	1.17e-58	235
lac_30_1916	NC_060947.1	75.862	464	104	8	6708	7168	140287533	140287075	5.46e-57	230
lac_30_1916	NC_000023.11	74.968	783	170	18	6568	7330	49622669	49621893	3.13e-89	337
lac_30_1916	NC_000023.11	74.711	779	167	21	6559	7316	102034974	102035743	3.15e-84	320
lac_30_1916	NC_000023.11	79.859	427	73	12	6559	6978	52295313	52295733	4.1e-78	300
lac_30_1916	NC_000023.11	80.723	332	57	5	6651	6978	79029122	79028794	1.16e-63	252
lac_30_1916	NC_000023.11	76.84	462	96	11	6568	7024	105675768	105675313	4.19e-63	250
lac_30_1916	NC_000023.11	77.494	431	87	8	6599	7024	110654013	110654438	4.19e-63	250
lac_30_1916	NC_000023.11	76.113	494	97	20	6557	7039	55064176	55063693	9.07e-60	239
lac_30_1916	NC_000023.11	75.862	493	102	10	6557	7036	74563358	74563846	1.17e-58	235
lac_30_1916	NC_000023.11	75.862	464	104	8	6708	7168	141978702	141978244	5.46e-57	230
lac_30_1916	NC_000023.11	77.989	368	58	21	6665	7025	154945253	154945604	7.11e-51	209
lac_30_1916	NC_000008.11	74.526	738	161	18	6599	7316	3680623	3681353	5.3e-77	296
lac_30_1916	NC_000008.11	78.525	461	89	8	6568	7026	46754712	46754260	1.91e-76	294
lac_30_1916	NC_000008.11	80.977	389	59	10	6599	6978	46800895	46801277	1.91e-76	294
lac_30_1916	NC_000008.11	77.273	484	94	15	6557	7032	91698998	91698523	3.22e-69	270
lac_30_1916	NC_000008.11	75.532	470	95	16	6782	7236	17996429	17995965	5.5e-52	213
lac_30_1916	NC_060935.1	79.625	427	75	10	6557	6978	48941299	48941718	5.3e-77	296
lac_30_1916	NC_060935.1	77.432	514	88	26	6565	7067	123981804	123982300	1.49e-72	281
lac_30_1916	NC_060935.1	76.446	484	96	17	6558	7032	123943544	123944018	5.42e-62	246
lac_30_1916	NC_060935.1	76.271	472	94	15	6559	7026	4909822	4910279	1.17e-58	235
lac_30_1916	NC_060932.1	79.903	413	73	8	6568	6978	47130547	47130143	1.91e-76	294
lac_30_1916	NC_060932.1	80.977	389	59	10	6599	6978	47176703	47177085	1.91e-76	294
lac_30_1916	NC_060932.1	74.39	738	162	18	6599	7316	3435391	3436121	2.47e-75	291
lac_30_1916	NC_060932.1	77.273	484	94	15	6557	7032	92823951	92823476	3.22e-69	270
lac_30_1916	NC_060932.1	75.532	470	95	16	6782	7236	18263915	18263451	5.5e-52	213
lac_30_1916	NC_000019.10	79.245	424	78	9	6559	6978	20228875	20229292	3.19e-74	287
lac_30_1916	NC_000019.10	76.078	464	97	12	6568	7024	21044690	21044234	5.46e-57	230
lac_30_1916	NC_060943.1	79.245	424	78	9	6559	6978	20366380	20366797	3.19e-74	287
lac_30_1916	NC_060943.1	76.078	464	97	12	6568	7024	21183284	21182828	5.46e-57	230
lac_30_1916	NC_000011.10	76.271	472	94	15	6559	7026	4844315	4844772	1.17e-58	235
lac_30_1943	X94372.1	93.21	162	9	2	2522	2682	3545	3705	2.71e-59	237
lac_30_1943	Y09885.1	93.21	162	9	2	2522	2682	2016	2176	2.71e-59	237
lac_30_1947	X94372.1	92.258	155	11	1	196	349	3705	3551	5.37e-54	219
lac_30_1947	Y09885.1	92.258	155	11	1	196	349	2176	2022	5.37e-54	219
lac_30_1956	NC_000023.11	74	600	140	14	2741	3333	107411066	107411656	3.08e-57	230
lac_30_1956	NC_060947.1	73.833	600	141	14	2741	3333	105847376	105847966	1.43e-55	224
lac_30_1961	X94372.1	93.125	160	6	3	785	939	3550	3709	3.4e-57	230
lac_30_1961	Y09885.1	93.125	160	6	3	785	939	2021	2180	3.4e-57	230
lac_30_1967	X94372.1	93.836	146	9	0	323	468	3713	3568	7.34e-55	220
lac_30_1967	Y09885.1	93.836	146	9	0	323	468	2184	2039	7.34e-55	220
lac_30_1976	NC_060947.1	89.065	567	49	7	3270	3824	28250502	28251067	0	691
lac_30_1976	NC_060947.1	88.869	566	49	7	3272	3827	50177588	50177027	0	684
lac_30_1976	NC_060947.1	89.33	403	33	5	3435	3827	121823968	121823566	1.08e-137	497
lac_30_1976	NC_000023.11	89.027	565	49	8	3270	3824	28658539	28659100	0	688
lac_30_1976	NC_000023.11	88.869	566	49	7	3272	3827	50906368	50905807	0	684
lac_30_1976	NC_000023.11	89.33	403	33	5	3435	3827	123515238	123514836	1.08e-137	497
lac_30_1978	X94372.1	91.772	158	10	1	105	259	3706	3549	1.28e-53	217
lac_30_1978	Y09885.1	91.772	158	10	1	105	259	2177	2020	1.28e-53	217
lac_30_1989	NC_000023.11	75.983	458	89	15	1111	1558	56294470	56294916	9.36e-54	217
lac_30_1989	NC_060947.1	75.983	458	89	15	1111	1558	55587800	55588246	9.36e-54	217
lac_30_2003	X94372.1	90.361	166	12	4	3051	3213	3549	3713	6.32e-53	215
lac_30_2003	Y09885.1	90.361	166	12	4	3051	3213	2020	2184	6.32e-53	215
lac_30_2005	NC_000023.11	90.347	259	21	4	1766	2023	89893451	89893196	6.2e-90	337
lac_30_2005	NC_060947.1	90.347	259	21	4	1766	2023	88334576	88334321	6.2e-90	337
lac_30_2038	NC_060935.1	82.353	986	130	27	7	959	64802953	64803927	0	817
lac_30_2039	NC_000023.11	76.602	718	138	21	1495	2185	143321155	143321869	5.11e-99	368
lac_30_2039	NC_060947.1	76.495	719	137	23	1495	2185	141630419	141631133	2.38e-97	363
lac_30_2044	X94372.1	91.515	165	11	1	794	955	3549	3713	1.03e-55	224
lac_30_2044	Y09885.1	91.515	165	11	1	794	955	2020	2184	1.03e-55	224
lac_30_2046	NC_000023.11	85.391	2033	202	66	2933	4891	71124748	71126759	0	2021
lac_30_2046	NC_000023.11	84.507	355	51	1	2070	2420	71124082	71124436	8.27e-93	348
lac_30_2046	NC_000023.11	84.906	265	35	5	844	1104	71123530	71123793	3.08e-67	263
lac_30_2046	NC_000023.11	81.587	315	47	10	4923	5230	71126830	71127140	2.4e-63	250
lac_30_2046	NC_000023.11	89.005	191	16	4	5384	5570	71127295	71127484	8.68e-58	231
lac_30_2046	NC_060947.1	85.391	2033	202	64	2933	4891	69558866	69560877	0	2021
lac_30_2046	NC_060947.1	84.507	355	51	1	2070	2420	69558200	69558554	8.27e-93	348
lac_30_2046	NC_060947.1	84.528	265	36	5	844	1104	69557648	69557911	1.43e-65	257
lac_30_2046	NC_060947.1	81.587	315	47	10	4923	5230	69560948	69561258	2.4e-63	250
lac_30_2046	NC_060947.1	89.005	191	16	4	5384	5570	69561413	69561602	8.68e-58	231
lac_30_2046	X94372.1	91.124	169	12	2	2695	2862	3548	3714	4.04e-56	226
lac_30_2046	Y09885.1	91.124	169	12	2	2695	2862	2019	2185	4.04e-56	226
lac_30_2075	X94372.1	93.662	142	9	0	8939	9080	3565	3706	5.81e-52	213
lac_30_2075	Y09885.1	93.662	142	9	0	8939	9080	2036	2177	5.81e-52	213
lac_30_2080	X94372.1	89.82	167	14	1	2881	3044	3549	3715	1.18e-51	211
lac_30_2080	Y09885.1	89.82	167	14	1	2881	3044	2020	2186	1.18e-51	211
lac_30_2083	X94372.1	93.96	149	9	0	1029	1177	3565	3713	2.23e-56	226
lac_30_2083	Y09885.1	93.96	149	9	0	1029	1177	2036	2184	2.23e-56	226
lac_30_2116	X94372.1	91.018	167	10	3	3633	3795	3714	3549	1.75e-54	220
lac_30_2116	Y09885.1	91.018	167	10	3	3633	3795	2185	2020	1.75e-54	220
lac_30_2122	NC_000008.11	82.555	321	42	9	2	315	35752214	35752527	7.89e-70	270
lac_30_2122	NC_060932.1	82.555	321	42	9	2	315	36028312	36028625	7.89e-70	270
lac_30_2146	X94372.1	89.714	175	16	1	2642	2816	3549	3721	5.48e-55	222
lac_30_2146	Y09885.1	89.714	175	16	1	2642	2816	2020	2192	5.48e-55	222
lac_30_2190	NC_000008.11	73.684	722	162	23	2256	2968	46754043	46754745	3.23e-65	255
lac_30_2190	NC_060932.1	73.407	722	164	23	2256	2968	47129878	47130580	6.98e-62	244
lac_30_2234	NC_000008.11	73.479	822	196	19	4602	5415	46754751	46753944	3.27e-75	291
lac_30_2234	NC_060932.1	71.618	1131	293	25	4602	5722	47130586	47129474	1.52e-73	285
lac_30_2234	NC_000019.10	77.483	453	92	10	4602	5050	20228845	20229291	7.13e-67	263
lac_30_2234	NC_060943.1	77.483	453	92	10	4602	5050	20366350	20366796	7.13e-67	263
lac_30_2256	NC_000023.11	71.963	1202	310	25	7877	9066	93944614	93943428	2.7e-86	327
lac_30_2256	NC_000023.11	72.193	1122	289	21	7936	9047	108543453	108544561	1.26e-84	322
lac_30_2256	NC_000023.11	71.654	1203	312	27	7877	9066	102036306	102035120	1.27e-79	305
lac_30_2256	NC_000023.11	71.689	1208	302	35	7877	9066	85588014	85586829	5.89e-78	300
lac_30_2256	NC_000023.11	76.417	547	119	8	8522	9064	52296002	52295462	4.58e-74	287
lac_30_2256	NC_000023.11	71.404	1182	313	22	7877	9047	85423123	85424290	4.58e-74	287
lac_30_2256	NC_000023.11	71.523	1208	299	36	7877	9066	108908511	108907331	5.93e-73	283
lac_30_2256	NC_000023.11	71.357	1201	313	29	7877	9063	137766219	137767402	5.93e-73	283
lac_30_2256	NC_000023.11	71.203	1205	307	35	7877	9066	125658148	125656969	5.97e-68	267
lac_30_2256	NC_060947.1	71.963	1202	310	25	7877	9066	92389770	92388584	2.7e-86	327
lac_30_2256	NC_060947.1	72.193	1122	289	21	7936	9047	106981040	106982148	1.26e-84	322
lac_30_2256	NC_060947.1	71.82	1203	310	27	7877	9066	100480930	100479744	5.85e-83	316
lac_30_2256	NC_060947.1	71.689	1208	302	35	7877	9066	84016766	84015581	5.89e-78	300
lac_30_2256	NC_060947.1	76.417	547	119	8	8522	9064	51567767	51567227	4.58e-74	287
lac_30_2256	NC_060947.1	71.404	1182	313	22	7877	9047	83851641	83852808	4.58e-74	287
lac_30_2256	NC_060947.1	71.523	1208	299	36	7877	9066	107356032	107354852	5.93e-73	283
lac_30_2256	NC_060947.1	71.357	1201	313	29	7877	9063	136076219	136077402	5.93e-73	283
lac_30_2256	NC_060947.1	71.203	1205	307	35	7877	9066	123970756	123969577	5.97e-68	267
lac_30_2256	NC_000019.10	71.631	1202	315	24	7877	9066	23618378	23617191	3.52e-80	307
lac_30_2256	NC_000019.10	76.181	529	118	6	8522	9047	29352546	29352023	1.28e-69	272
lac_30_2256	NC_060943.1	71.654	1203	313	26	7877	9066	23757882	23756695	3.52e-80	307
lac_30_2256	NC_060943.1	76.181	529	118	6	8522	9047	31883617	31883094	1.28e-69	272
lac_30_2256	NC_000008.11	71.902	1146	290	30	7932	9062	3681862	3680734	4.55e-79	303
lac_30_2256	NC_000008.11	71.369	1205	307	36	7877	9066	46802185	46801004	7.67e-72	279
lac_30_2256	NC_000008.11	75.746	536	118	9	8516	9047	46754035	46754562	9.99e-66	259
lac_30_2256	NC_000008.11	75.106	470	109	7	8521	8988	17995965	17996428	7.89e-52	213
lac_30_2256	NC_060932.1	71.815	1146	291	29	7932	9062	3436630	3435502	2.12e-77	298
lac_30_2256	NC_060932.1	71.286	1205	308	36	7877	9066	47177993	47176812	3.57e-70	274
lac_30_2256	NC_060932.1	75.373	536	120	9	8516	9047	47129870	47130397	2.16e-62	248
lac_30_2256	NC_060932.1	75.106	470	109	7	8521	8988	18263451	18263914	7.89e-52	213
lac_30_2256	NC_060935.1	76.051	547	122	7	8522	9064	96918631	96918090	9.92e-71	276
lac_30_2256	NC_060935.1	71.024	1201	313	29	7877	9062	48942631	48941451	3.59e-65	257
lac_30_2256	NC_060935.1	71.142	1147	292	33	7932	9063	63440387	63441509	2.16e-62	248
lac_30_2256	NC_060935.1	74.765	531	122	10	8522	9047	97308689	97308166	2.82e-56	228
lac_30_2273	X94372.1	91.515	165	13	1	3902	4065	3549	3713	3.85e-56	226
lac_30_2273	Y09885.1	91.515	165	13	1	3902	4065	2020	2184	3.85e-56	226
lac_30_2289	NC_000019.10	88.777	1096	123	0	955	2050	37129050	37127955	0	1343
lac_30_2289	NC_000019.10	76.987	1082	233	14	971	2044	36878054	36876981	1.56e-170	604
lac_30_2289	NC_000019.10	78.132	910	183	16	1146	2048	36878215	36877315	2.64e-158	564
lac_30_2289	NC_000019.10	76.36	1066	236	16	984	2041	36878209	36877152	1.23e-156	558
lac_30_2289	NC_000019.10	79.315	788	153	9	1058	1840	36891540	36892322	3.44e-152	544
lac_30_2289	NC_000019.10	75.461	1084	245	20	974	2048	36878134	36877063	1.26e-141	508
lac_30_2289	NC_000019.10	74.885	1083	250	20	970	2041	43848261	43847190	4.58e-131	473
lac_30_2289	NC_000019.10	78.914	626	120	11	982	1601	37128015	37127396	2.81e-113	414
lac_30_2289	NC_000019.10	76.912	719	140	20	1336	2041	36638769	36639474	2.21e-104	385
lac_30_2289	NC_000019.10	77.903	620	133	4	1404	2022	37129021	37128405	7.94e-104	383
lac_30_2289	NC_000019.10	77.112	651	141	8	1404	2050	37243603	37242957	6.18e-100	370
lac_30_2289	NC_000019.10	77.157	626	122	20	1426	2041	36448971	36449585	3.75e-92	344
lac_30_2289	NC_000019.10	74.236	753	179	14	960	1706	36638897	36639640	2.29e-79	302
lac_30_2289	NC_000019.10	76.042	576	138	0	971	1546	37243280	37242705	8.22e-79	300
lac_30_2289	NC_000019.10	79.5	400	82	0	970	1369	36819215	36819614	2.3e-74	285
lac_30_2289	NC_000019.10	78.641	412	86	2	1634	2044	37129043	37128633	1.79e-70	272
lac_30_2289	NC_000019.10	72.716	788	199	15	1018	1797	36819095	36819874	8.4e-64	250
lac_30_2289	NC_060943.1	88.777	1096	123	0	955	2050	39804024	39802929	0	1343
lac_30_2289	NC_060943.1	77.079	1082	232	14	971	2044	39553737	39552664	3.34e-172	610
lac_30_2289	NC_060943.1	78.132	910	183	16	1146	2048	39553898	39552998	2.64e-158	564
lac_30_2289	NC_060943.1	76.36	1066	236	16	984	2041	39553892	39552835	1.23e-156	558
lac_30_2289	NC_060943.1	79.315	788	153	9	1058	1840	39567225	39568007	3.44e-152	544
lac_30_2289	NC_060943.1	75.554	1084	244	20	974	2048	39553817	39552746	2.7e-143	514
lac_30_2289	NC_060943.1	74.7	1083	252	20	970	2041	46671163	46670092	9.91e-128	462
lac_30_2289	NC_060943.1	78.914	626	120	11	982	1601	39802989	39802370	2.81e-113	414
lac_30_2289	NC_060943.1	76.912	719	140	20	1336	2041	39314071	39314776	2.21e-104	385
lac_30_2289	NC_060943.1	77.903	620	133	4	1404	2022	39803995	39803379	7.94e-104	383
lac_30_2289	NC_060943.1	77.112	651	141	8	1404	2050	39918901	39918255	6.18e-100	370
lac_30_2289	NC_060943.1	77.157	626	122	20	1426	2041	39123913	39124527	3.75e-92	344
lac_30_2289	NC_060943.1	74.236	753	179	14	960	1706	39314199	39314942	2.29e-79	302
lac_30_2289	NC_060943.1	76.042	576	138	0	971	1546	39918578	39918003	8.22e-79	300
lac_30_2289	NC_060943.1	79.5	400	82	0	970	1369	39494898	39495297	2.3e-74	285
lac_30_2289	NC_060943.1	78.641	412	86	2	1634	2044	39804017	39803607	1.79e-70	272
lac_30_2289	NC_060943.1	72.716	788	199	15	1018	1797	39494778	39495557	8.4e-64	250
lac_30_2294	NC_000011.10	86.598	291	31	6	115	397	28442978	28442688	4.05e-83	315
lac_30_2294	NC_060935.1	86.598	291	31	6	115	397	28583653	28583363	4.05e-83	315
lac_30_2313	NC_000008.11	80.296	675	103	23	3226	3887	76937485	76938142	1.77e-133	483
lac_30_2313	NC_060932.1	80.296	675	103	23	3226	3887	77366610	77367267	1.77e-133	483
lac_30_2317	NC_000008.11	74.303	825	194	18	9531	10346	34742355	34741540	4.83e-88	333
lac_30_2317	NC_000008.11	74.901	761	175	16	9609	10362	125198111	125198862	4.83e-88	333
lac_30_2317	NC_000008.11	75.204	734	157	21	9609	10334	46754035	46754751	2.9e-85	324
lac_30_2317	NC_060932.1	74.303	825	194	18	9531	10346	35017779	35016964	4.83e-88	333
lac_30_2317	NC_060932.1	74.901	761	175	16	9609	10362	126331958	126332709	4.83e-88	333
lac_30_2317	NC_060932.1	74.932	734	159	21	9609	10334	47129870	47130586	6.29e-82	313
lac_30_2317	NC_000011.10	70.857	1424	360	49	9528	10926	31331224	31332617	6.38e-72	279
lac_30_2317	NC_060935.1	70.857	1424	360	49	9528	10926	31467055	31468448	6.38e-72	279
lac_30_2317	NC_000022.11	71.767	1098	257	49	9284	10354	43596664	43595593	2.31e-66	261
lac_30_2317	NC_000023.11	73.7	673	153	17	9652	10313	74564011	74563352	3.01e-60	241
lac_30_2317	NC_000023.11	73.503	668	155	21	9684	10343	55063559	55064212	5.03e-58	233
lac_30_2317	NC_060947.1	73.7	673	153	17	9652	10313	72997647	72996988	3.01e-60	241
lac_30_2317	NC_060947.1	73.503	668	155	21	9684	10343	54356682	54357335	5.03e-58	233
lac_30_2319	NC_000023.11	72.503	851	216	16	1520	2360	102035759	102034917	4.78e-66	259
lac_30_2319	NC_000023.11	73.087	758	189	13	1612	2360	108544032	108544783	6.19e-65	255
lac_30_2319	NC_000023.11	73.003	726	180	15	1618	2333	52296002	52295283	1.73e-60	241
lac_30_2319	NC_000023.11	72.776	753	188	14	1618	2360	93943970	93943225	6.23e-60	239
lac_30_2319	NC_060947.1	72.503	851	216	16	1520	2360	100480383	100479541	4.78e-66	259
lac_30_2319	NC_060947.1	73.087	758	189	13	1612	2360	106981619	106982370	6.19e-65	255
lac_30_2319	NC_060947.1	73.14	726	179	15	1618	2333	51567767	51567048	3.73e-62	246
lac_30_2319	NC_060947.1	72.776	753	188	14	1618	2360	92389126	92388381	6.23e-60	239
lac_30_2319	NC_000019.10	73.174	753	185	15	1618	2360	23617733	23616988	6.19e-65	255
lac_30_2319	NC_060935.1	72.997	774	190	18	1618	2381	96918631	96917867	2.23e-64	254
lac_30_2319	NC_060943.1	73.041	753	186	15	1618	2360	23757237	23756492	2.88e-63	250
lac_30_2342	X94372.1	96.377	138	5	0	3341	3478	3568	3705	1.21e-56	228
lac_30_2342	Y09885.1	96.377	138	5	0	3341	3478	2039	2176	1.21e-56	228
lac_30_2396	X94372.1	93.617	141	9	0	2576	2716	3705	3565	1.09e-51	211
lac_30_2396	Y09885.1	93.617	141	9	0	2576	2716	2176	2036	1.09e-51	211
lac_30_2409	NC_000011.10	81.733	427	53	19	3229	3640	42647515	42647099	1.45e-88	333
lac_30_2409	NC_060935.1	81.733	427	53	19	3229	3640	42794032	42793616	1.45e-88	333
lac_30_2413	NC_000023.11	84.51	510	58	11	1046	1541	89892902	89893404	7.03e-134	484
lac_30_2413	NC_060947.1	84.51	510	58	11	1046	1541	88334027	88334529	7.03e-134	484
lac_30_2413	NC_060947.1	79.722	503	76	19	1051	1541	79755525	79756013	1.61e-90	340
lac_30_2422	NC_000019.10	82.09	335	41	15	7306	7633	44745231	44745553	9.4e-69	268
lac_30_2422	NC_060943.1	82.09	335	41	15	7306	7633	47569980	47570302	9.4e-69	268
lac_30_2429	NC_000008.11	74.787	821	187	16	3709	4522	46754751	46753944	8.71e-94	351
lac_30_2429	NC_060932.1	74.543	821	189	16	3709	4522	47130586	47129779	1.88e-90	340
lac_30_2429	NC_000023.11	71.574	1372	332	42	3730	5078	74563352	74564688	2.45e-84	320
lac_30_2429	NC_000023.11	69.991	2126	559	71	3703	5788	79029251	79027165	8.83e-84	318
lac_30_2429	NC_000023.11	71.76	1165	277	46	3885	5021	141978706	141977566	1.16e-72	281
lac_30_2429	NC_000023.11	72.172	999	238	35	3372	4358	55064529	55063559	9.02e-69	268
lac_30_2429	NC_060947.1	71.574	1372	332	42	3730	5078	72996988	72998324	2.45e-84	320
lac_30_2429	NC_060947.1	69.991	2126	559	71	3703	5788	77466063	77463977	8.83e-84	318
lac_30_2429	NC_060947.1	71.76	1165	277	46	3885	5021	140287537	140286397	1.16e-72	281
lac_30_2429	NC_060947.1	72.172	999	238	35	3372	4358	54357652	54356682	9.02e-69	268
lac_30_2429	NC_000019.10	78.402	463	94	6	3697	4157	20228833	20229291	4.14e-77	296
lac_30_2429	NC_060943.1	78.402	463	94	6	3697	4157	20366338	20366796	4.14e-77	296
lac_30_2429	NC_060935.1	73.174	671	150	25	3697	4358	123943503	123944152	1.19e-52	215
lac_30_2432	NC_000022.11	76.065	493	98	17	5335	5811	34814158	34814646	6.64e-60	239
lac_30_2432	NC_060946.1	75.862	493	99	17	5335	5811	35273054	35273542	3.09e-58	233
lac_30_2446	NC_000023.11	85.956	1004	99	24	14240	15232	84756191	84755219	0	1035
lac_30_2446	NC_000023.11	89.015	264	22	5	705	966	89893203	89893461	5.54e-84	320
lac_30_2446	NC_060947.1	85.956	1004	99	24	14240	15232	83184793	83183821	0	1035
lac_30_2446	NC_060947.1	89.015	264	22	5	705	966	88334328	88334586	5.54e-84	320
lac_30_2446	NC_060935.1	85.404	644	82	9	14574	15214	86237906	86237272	0	658
lac_30_2446	NC_060935.1	83.881	639	82	12	14571	15208	118854030	118854648	3.83e-165	590
lac_30_2484	NC_000023.11	78.215	2084	368	65	933	2978	31000445	31002480	0	1254
lac_30_2484	NC_000023.11	77.322	1098	214	32	4234	5312	31006908	31007989	3.02e-173	616
lac_30_2484	NC_060947.1	78.119	2084	370	65	933	2978	30598573	30600608	0	1243
lac_30_2484	NC_060947.1	77.322	1098	214	32	4234	5312	30605032	30606113	3.02e-173	616
lac_30_2502	NC_000019.10	83.718	909	147	1	535	1443	15728069	15728976	0	857
lac_30_2502	NC_000019.10	80.227	880	152	20	548	1415	15949046	15949915	0	641
lac_30_2502	NC_060943.1	83.718	909	147	1	535	1443	15854700	15855607	0	857
lac_30_2502	NC_060943.1	80	880	154	20	548	1415	16082774	16083643	1.26e-177	630
lac_30_2503	NC_000008.11	84.127	378	53	6	3557	3930	137491374	137491000	5.9e-96	359
lac_30_2503	NC_060932.1	84.127	378	53	6	3557	3930	138608825	138608451	5.9e-96	359
lac_30_2511	NC_000008.11	70.633	2639	666	100	7903	10486	36485983	36488567	7.61e-132	479
lac_30_2511	NC_000008.11	70.386	2590	664	94	7903	10441	23646537	23649074	1.29e-119	438
lac_30_2511	NC_000008.11	70.421	2042	526	70	8482	10486	43262503	43264503	4.81e-94	353
lac_30_2511	NC_000008.11	72.191	1255	303	42	8531	9762	43393029	43394260	1.04e-90	342
lac_30_2511	NC_000008.11	75.033	757	173	12	8482	9234	46754035	46754779	4.85e-89	337
lac_30_2511	NC_000008.11	73.837	688	153	22	8554	9224	39126666	39127343	2.34e-62	248
lac_30_2511	NC_060932.1	70.702	2594	651	100	7903	10441	23921511	23924050	7.61e-132	479
lac_30_2511	NC_060932.1	70.633	2639	666	100	7903	10486	36762033	36764617	7.61e-132	479
lac_30_2511	NC_060932.1	72.191	1255	303	42	8531	9762	43667229	43668460	1.04e-90	342
lac_30_2511	NC_060932.1	74.934	758	172	14	8482	9234	47129870	47130614	2.25e-87	331
lac_30_2511	NC_060932.1	76.19	609	131	14	8482	9083	43536713	43537314	1.06e-80	309
lac_30_2511	NC_060932.1	73.983	688	152	22	8554	9224	39403804	39404481	5.02e-64	254
lac_30_2511	NC_060935.1	70.877	2122	522	89	8488	10561	8602067	8599994	3.64e-110	407
lac_30_2511	NC_060935.1	71.913	1328	325	46	7903	9206	50401381	50400078	1.04e-90	342
lac_30_2511	NC_060935.1	73.314	697	151	28	8553	9237	123944157	123943484	3.94e-55	224
lac_30_2511	NC_000011.10	70.829	2122	523	89	8488	10561	8520577	8518504	1.69e-108	401
lac_30_2511	NC_000023.11	71.023	1936	480	76	7903	9798	65229201	65227307	1.02e-105	392
lac_30_2511	NC_000023.11	72.568	1316	306	52	7903	9191	144195632	144196919	7.94e-102	379
lac_30_2511	NC_000023.11	71.716	1340	332	44	7903	9220	55401338	55400024	2.25e-87	331
lac_30_2511	NC_000023.11	71.208	1424	340	49	7791	9185	74564734	74563352	2.96e-76	294
lac_30_2511	NC_000023.11	72.255	1002	232	39	8557	9543	55063559	55064529	1.79e-68	268
lac_30_2511	NC_060947.1	71.023	1936	480	76	7903	9798	63654724	63652830	1.02e-105	392
lac_30_2511	NC_060947.1	72.568	1316	306	52	7903	9191	142500710	142501997	7.94e-102	379
lac_30_2511	NC_060947.1	71.716	1340	332	44	7903	9220	54694509	54693195	2.25e-87	331
lac_30_2511	NC_060947.1	71.208	1424	340	49	7791	9185	72998370	72996988	2.96e-76	294
lac_30_2511	NC_060947.1	72.255	1002	232	39	8557	9543	54356682	54357652	1.79e-68	268
lac_30_2511	NC_000022.11	72.103	1355	318	55	7903	9226	43596918	43595593	4.81e-94	353
lac_30_2511	NC_060946.1	75.333	750	171	12	8482	9224	6308564	6309306	2.24e-92	348
lac_30_2511	NC_060946.1	72.03	1355	319	55	7903	9226	44079250	44077925	2.24e-92	348
lac_30_2511	NC_060943.1	75.991	429	95	7	8497	8921	49395084	49394660	2.37e-52	215
lac_30_2553	X94372.1	93.377	151	10	0	1444	1594	3567	3717	7.62e-56	224
lac_30_2553	Y09885.1	93.377	151	10	0	1444	1594	2038	2188	7.62e-56	224
lac_30_2557	NC_060932.1	85.016	307	35	7	1771	2073	98046245	98045946	2.99e-79	302
lac_30_2557	NC_000008.11	84.691	307	36	7	1771	2073	96920533	96920234	1.39e-77	296
lac_30_2566	NC_060932.1	76.974	456	88	13	1506	1955	23922842	23922398	8.82e-62	244
lac_30_2566	NC_060932.1	76.303	422	88	10	1486	1900	48000426	48000842	6.91e-53	215
lac_30_2566	NC_000023.11	78.055	401	76	9	1507	1900	129390306	129390701	3.17e-61	243
lac_30_2566	NC_000023.11	77.667	403	76	10	1506	1900	78448261	78447865	1.91e-58	233
lac_30_2566	NC_000023.11	77.176	425	77	15	1486	1900	129355272	129355686	2.47e-57	230
lac_30_2566	NC_000023.11	76.832	423	83	13	1486	1900	85586606	85587021	1.15e-55	224
lac_30_2566	NC_000023.11	76.485	421	89	8	1486	1900	55399990	55400406	1.49e-54	220
lac_30_2566	NC_000023.11	76.123	423	88	10	1486	1900	28149082	28148665	3.22e-51	209
lac_30_2566	NC_060947.1	78.055	401	76	9	1507	1900	127708833	127709228	3.17e-61	243
lac_30_2566	NC_060947.1	77.667	403	76	10	1506	1900	76885030	76884634	1.91e-58	233
lac_30_2566	NC_060947.1	76.832	423	83	13	1486	1900	84015358	84015773	1.15e-55	224
lac_30_2566	NC_060947.1	76.995	426	77	16	1486	1900	127673830	127674245	1.15e-55	224
lac_30_2566	NC_060947.1	76.485	421	89	8	1486	1900	54693161	54693577	1.49e-54	220
lac_30_2566	NC_060947.1	76.123	423	88	10	1486	1900	27739843	27739426	3.22e-51	209
lac_30_2566	NC_000008.11	76.535	456	89	14	1506	1955	23647866	23647423	1.91e-58	233
lac_30_2566	NC_000008.11	76.54	422	87	10	1486	1900	47624705	47625121	1.49e-54	220
lac_30_2566	NC_000011.10	78.133	375	69	10	1534	1900	31332026	31331657	3.19e-56	226
lac_30_2566	NC_060935.1	77.867	375	70	10	1534	1900	31467857	31467488	1.49e-54	220
lac_30_2566	NC_060935.1	77.807	374	71	9	1534	1900	48519087	48519455	1.49e-54	220
lac_30_2566	NC_000022.11	77.394	376	69	12	1534	1900	34820294	34820662	3.22e-51	209
lac_30_2566	NC_060946.1	77.394	376	69	12	1534	1900	35279186	35279554	3.22e-51	209
lac_30_2586	NC_000008.11	84.49	2089	247	60	42	2095	77131693	77129647	0	1991
lac_30_2586	NC_060932.1	84.49	2089	247	60	42	2095	77561266	77559220	0	1991
lac_30_2598	X94372.1	90.173	173	15	2	6008	6180	3549	3719	1.65e-55	224
lac_30_2598	Y09885.1	90.173	173	15	2	6008	6180	2020	2190	1.65e-55	224
lac_30_2640	X94372.1	90.286	175	9	4	2235	2409	3549	3715	3.33e-55	222
lac_30_2640	Y09885.1	90.286	175	9	4	2235	2409	2020	2186	3.33e-55	222
lac_30_2643	NC_060932.1	70.182	2579	650	103	8098	10617	23921511	23924029	9.42e-106	392
lac_30_2643	NC_060932.1	71.265	1660	419	50	8098	9728	36762033	36763663	4.41e-99	370
lac_30_2643	NC_060932.1	71.447	1513	385	43	8248	9737	80439258	80437770	3.44e-95	357
lac_30_2643	NC_060932.1	75.48	677	148	17	8583	9250	43536619	43537286	2.1e-82	315
lac_30_2643	NC_060932.1	72.502	1011	261	17	8727	9728	43667229	43668231	2.71e-81	311
lac_30_2643	NC_000008.11	71.265	1660	419	50	8098	9728	36485983	36487613	4.41e-99	370
lac_30_2643	NC_000008.11	71.58	1513	383	43	8248	9737	80007940	80006452	1.59e-98	368
lac_30_2643	NC_000008.11	71.067	1659	422	50	8098	9728	23646537	23648165	1.6e-93	351
lac_30_2643	NC_000008.11	72.399	1163	284	34	8583	9728	43262409	43263551	1.61e-88	335
lac_30_2643	NC_000008.11	72.502	1011	261	17	8727	9728	43393029	43394031	2.71e-81	311
lac_30_2643	NC_000023.11	72.125	1313	317	45	8098	9386	144195632	144196919	1.6e-93	351
lac_30_2643	NC_000023.11	72.298	1166	300	22	8583	9737	65228716	65227563	9.62e-91	342
lac_30_2643	NC_000023.11	72.261	1150	295	24	8600	9737	55400840	55399703	1.61e-88	335
lac_30_2643	NC_000023.11	71.762	1027	249	36	8248	9258	120701387	120700386	1.67e-63	252
lac_30_2643	NC_060947.1	72.125	1313	317	45	8098	9386	142500710	142501997	1.6e-93	351
lac_30_2643	NC_060947.1	72.298	1166	300	22	8583	9737	63654239	63653086	9.62e-91	342
lac_30_2643	NC_060947.1	72.261	1150	295	24	8600	9737	54694011	54692874	1.61e-88	335
lac_30_2643	NC_060947.1	71.762	1027	249	36	8248	9258	119076825	119075824	1.67e-63	252
lac_30_2643	NC_060935.1	74.505	808	195	11	8600	9401	50400880	50400078	3.46e-90	340
lac_30_2643	NC_060946.1	74.029	824	198	15	8583	9398	6308470	6309285	1.25e-84	322
lac_30_2650	NC_060935.1	79.127	1696	228	69	2	1629	113257922	113256285	0	1055
lac_30_2668	NC_000023.11	80.439	501	74	19	8964	9445	89893403	89892908	3.91e-96	361
lac_30_2668	NC_060947.1	80.439	501	74	19	8964	9445	88334528	88334033	3.91e-96	361
lac_30_2699	X94372.1	91.139	158	9	4	122	279	3701	3549	8.5e-52	209
lac_30_2699	Y09885.1	91.139	158	9	4	122	279	2172	2020	8.5e-52	209
lac_30_2700	X94372.1	90.683	161	12	2	4035	4195	3705	3548	9.39e-52	211
lac_30_2700	Y09885.1	90.683	161	12	2	4035	4195	2176	2019	9.39e-52	211
lac_30_2706	X94372.1	93.197	147	10	0	3484	3630	3713	3567	1.53e-53	217
lac_30_2706	Y09885.1	93.197	147	10	0	3484	3630	2184	2038	1.53e-53	217
lac_30_2717	NC_000023.11	77.235	962	162	39	820	1738	105882483	105883430	1.29e-141	510
lac_30_2717	NC_060947.1	77.235	962	162	39	820	1738	104314291	104315238	1.29e-141	510
lac_30_2751	X94372.1	92.617	149	11	0	2692	2840	3565	3713	4.33e-53	215
lac_30_2751	Y09885.1	92.617	149	11	0	2692	2840	2036	2184	4.33e-53	215
lac_30_2758	NC_060935.1	84.15	347	46	9	9466	9805	64683682	64683338	1.84e-86	327
lac_30_2758	NC_060935.1	76.164	537	83	31	5040	5548	64688415	64687896	2.47e-60	241
lac_30_2762	X94372.1	92.258	155	9	1	6190	6341	3549	3703	2.67e-53	217
lac_30_2762	Y09885.1	92.258	155	9	1	6190	6341	2020	2174	2.67e-53	217
lac_30_2763	X94372.1	91.083	157	13	1	952	1108	3706	3551	3.59e-52	211
lac_30_2763	Y09885.1	91.083	157	13	1	952	1108	2177	2022	3.59e-52	211
lac_30_2815	V00711.1	82.91	4412	614	118	45	4378	4350	1	0	3842
lac_30_2815	V00711.1	88	200	20	4	4708	4905	15958	15761	2.05e-58	233
lac_30_2815	X14848.1	81.266	4393	635	154	77	4378	4296	1	0	3380
lac_30_2815	X14848.1	83.045	289	38	9	4627	4910	16023	15741	5.65e-64	252
lac_30_2815	X63726.1	78.478	4191	735	135	278	4378	5048	935	0	2588
lac_30_2815	V00654.1	77.184	4190	785	140	278	4379	4469	363	0	2283
lac_30_2815	X93335.1	76.313	3770	743	123	474	4169	3903	210	0	1877
lac_30_2815	V00662.1	75.612	4006	789	159	254	4169	4694	787	0	1812
lac_30_2815	X93334.1	75.574	4004	794	157	254	4169	4118	211	0	1807
lac_30_2815	X93347.1	75.987	3773	743	139	474	4169	3896	210	0	1797
lac_30_2815	Y18001.1	75.957	3814	703	169	474	4181	3904	199	0	1766
lac_30_2815	NC_000023.11	75.007	3797	740	164	472	4181	55180153	55183827	0	1561
lac_30_2815	NC_000023.11	71.795	1521	350	54	2893	4373	102011771	102010290	3.24e-96	359
lac_30_2815	NC_060947.1	75.007	3797	740	164	472	4181	54473295	54476969	0	1561
lac_30_2815	NC_060947.1	71.711	1520	353	55	2893	4373	100456370	100454889	1.51e-94	353
lac_30_2815	NC_060932.1	74.149	2762	525	138	1483	4160	47204061	47206717	0	970
lac_30_2815	NC_060932.1	73.065	3282	652	176	621	3811	33285203	33282063	0	950
lac_30_2815	NC_060932.1	78.607	402	62	20	2294	2682	76631764	76631374	9.45e-62	244
lac_30_2815	NC_000008.11	74.113	2762	526	139	1483	4160	46828253	46830909	0	965
lac_30_2815	NC_000008.11	73.065	3282	652	176	621	3811	33015097	33011957	0	950
lac_30_2815	NC_000008.11	78.607	402	62	20	2294	2682	76202139	76201749	9.45e-62	244
lac_30_2815	NC_000011.10	75.089	2244	443	93	1983	4169	10507887	10510071	0	941
lac_30_2815	NC_060935.1	75.089	2244	443	93	1983	4169	10592362	10594546	0	941
lac_30_2815	NC_060935.1	73.583	2434	468	128	474	2859	103411130	103413436	0	771
lac_30_2815	NC_060935.1	75.926	1026	184	51	2918	3912	103413564	103414557	5.15e-129	468
lac_30_2815	X72965.1	76.755	1097	229	24	278	1361	1092	9	1.05e-165	590
lac_30_2815	Y18134.1	72.81	1644	365	69	474	2062	4039	2423	5.12e-134	484
lac_30_2815	Y16067.1	80.741	405	56	19	1655	2047	16689	16295	2.57e-77	296
lac_30_2815	J01437.1	81.333	300	36	17	4620	4910	410	698	3.42e-56	226
lac_30_2831	X94372.1	90.909	165	11	2	1032	1192	3713	3549	1.08e-53	219
lac_30_2831	Y09885.1	90.909	165	11	2	1032	1192	2184	2020	1.08e-53	219
lac_30_2878	NC_000022.11	77.188	640	108	28	7486	8103	35295738	35295115	1.06e-89	339
lac_30_2878	NC_000022.11	75.335	523	108	17	9758	10270	28324835	28324324	1.85e-57	231
lac_30_2878	NC_060946.1	77.188	640	107	29	7486	8103	35753629	35753007	3.81e-89	337
lac_30_2878	NC_060946.1	75.479	522	108	17	9758	10270	28786251	28785741	3.98e-59	237
lac_30_2878	NC_000008.11	77.657	461	98	5	9890	10349	83497576	83497120	8.43e-71	276
lac_30_2878	NC_060932.1	77.657	461	98	5	9890	10349	83929166	83928710	8.43e-71	276
lac_30_2878	NC_000023.11	74.798	619	138	16	9755	10367	72447536	72446930	6.56e-67	263
[truncated: 2,761 more rows]

## Sheet: S5
Table S5: 60 mM-adapted tRNA
[truncated: 6,037 more rows]

## Sheet: S6
Table S6: Unadapted ORI
[truncated: 4 more rows]

## Sheet: S7
Table S7: 30 mM-adapted ORI
[truncated: 4 more rows]

[truncated: 16 more sheets: S8, S9, S10, S11, S12, S13, S14, S15, S16, S17, S18, S19, S20, S21, S22, S23]
